# Supplementary material for: Evolution, structure, and drug-metabolizing activity of mammalian prenylcysteine oxidases
Source: J Biol Chem. 2024 Sep 24;300(11):107810. doi: 10.1016/j.jbc.2024.107810 (PMC11530802; doi:10.1016/j.jbc.2024.107810)
Supplement: Supplemental data [file mmc1.xlsx]

## Sheet: Fig.1 - PP
PP	PCYOX1-Like
0,1	0,2	0,3	0,4	0,5	0,6	0,7	0,8	0,9	1,0	PP
0	0	1	2	6	23	30	36	49	485	N° Sites
PP	PCYOX1
0,1	0,2	0,3	0,4	0,5	0,6	0,7	0,8	0,9	1,0	PP
0	0	3	12	25	33	45	58	69	476	N° Sites

## Sheet: Fig. 1 - TSA
PCYOX1-Like				PCYOX1-Like + 10-fold S-Farnesyl-L-Cysteine							PCYOX1					PCYOX1+ 10-fold S-Farnesyl-L-Cysteine
T (°C)	Ratio 350/330nm			T (°C)	Ratio 350/330nm						T (°C)	Ratio 350/330nm				T (°C)	Ratio 350/330nm
35100	0,811625			35100	0,80805						35000	0,8179				35000	0,7911
35300	0,81165			35300	0,80805						35200	0,81865				35200	0,79095
35400	0,81165			35400	0,80805						35300	0,8192				35300	0,7905
35500	0,8117			35500	0,80805						35400	0,81975				35400	0,7901
35600	0,8117			35600	0,80805						35600	0,81995				35600	0,79035
35800	0,811725			35800	0,80805						35700	0,81975				35700	0,7917
35900	0,8117			35900	0,808						35800	0,81975				35800	0,7905
36000	0,8117501			36000	0,808						35900	0,8189				35900	0,79195
36100	0,811725			36100	0,80795						36000	0,8191				36000	0,7908
36200	0,811725			36200	0,80795						36100	0,81935				36100	0,7905
36300	0,8117501			36300	0,80795						36300	0,82025				36300	0,7908
36400	0,8117501			36400	0,80795						36400	0,8203				36400	0,7895
36500	0,8118			36500	0,80795						36400	0,8188				36400	0,79165
36600	0,8118			36600	0,80795						36500	0,81905				36500	0,78945
36700	0,811775			36700	0,8079						36700	0,81915				36700	0,79085
36800	0,8118001			36800	0,8079						36800	0,81995				36800	0,79135
36900	0,811825			36900	0,8079						36800	0,8192				36800	0,79125
37000	0,811825			37000	0,8079						36900	0,81995				36900	0,7903
37100	0,81185			37100	0,8079						37000	0,82005				37000	0,7906
37200	0,81185			37200	0,8079						37200	0,81945				37200	0,79205
37300	0,811875			37300	0,8079						37300	0,82005				37300	0,792
37400	0,811875			37400	0,8079						37400	0,8198				37400	0,79185
37500	0,8119			37500	0,8079						37500	0,82015				37500	0,79015
37600	0,811925			37600	0,8079						37600	0,82015				37600	0,79215
37700	0,811925			37700	0,8079						37700	0,82015				37700	0,79125
37800	0,81195			37800	0,8079						37800	0,8205				37800	0,79215
37900	0,811975			37900	0,8079						37900	0,8208				37900	0,7919
37900	0,812			37900	0,80795						38000	0,82085				38000	0,79185
38100	0,81205			38100	0,80795						38100	0,82045				38100	0,79095
38200	0,81205			38200	0,80795						38200	0,82145				38200	0,79275
38300	0,8121001			38300	0,80795						38300	0,82175				38300	0,79285
38400	0,81215			38400	0,80805						38400	0,8214				38400	0,7919
38500	0,812175			38500	0,80805						38500	0,8211				38500	0,7927
38600	0,8122			38600	0,80805						38600	0,81965				38600	0,7928
38700	0,8122			38700	0,80805						38700	0,8216				38700	0,79165
38800	0,812225			38800	0,80805						38800	0,8216				38800	0,7931
38900	0,81225			38900	0,80805						38900	0,8211				38900	0,79175
39000	0,81225			39000	0,808						39000	0,82215				39000	0,79195
39100	0,8122751			39100	0,808						39100	0,8221				39100	0,79265
39200	0,8123			39200	0,80805						39200	0,82245				39200	0,7923
39300	0,81235			39300	0,80805						39400	0,8226				39400	0,793
39400	0,8123749			39400	0,80805						39500	0,82245				39500	0,7929
39500	0,812375			39500	0,808						39500	0,8218				39500	0,79365
39600	0,8124			39600	0,808						39700	0,82275				39700	0,79335
39700	0,812425			39700	0,808						39800	0,82215				39800	0,7934
39800	0,812425			39800	0,80795						39800	0,8227				39800	0,79375
39900	0,812425			39900	0,80795						40000	0,82255				40000	0,79235
40000	0,8124501			40000	0,80795						40100	0,82325				40100	0,79325
40100	0,812425			40100	0,8079						40200	0,82255				40200	0,79295
40200	0,81245			40200	0,8079						40300	0,82305				40300	0,7928
40300	0,81245			40300	0,8079						40400	0,8248				40400	0,79355
40400	0,81245			40400	0,8079						40400	0,823				40400	0,7933
40500	0,812475			40500	0,80785						40600	0,82445				40600	0,7932
40600	0,812475			40600	0,80785						40700	0,82355				40700	0,7947
40700	0,812475			40700	0,80785						40800	0,8227				40800	0,79425
40800	0,812475			40800	0,8078						40900	0,8239				40900	0,79415
40900	0,8125			40900	0,8078						40900	0,8244				40900	0,79525
41000	0,812525			41000	0,8078						41100	0,8231				41100	0,7939
41100	0,8125499			41100	0,80775						41200	0,8235				41200	0,79335
41200	0,812525			41200	0,8077						41300	0,82425				41300	0,79325
41300	0,812525			41300	0,8077						41400	0,8243				41400	0,7939
41400	0,812575			41400	0,8077						41500	0,82415				41500	0,79505
41500	0,812575			41500	0,80765						41600	0,8246				41600	0,7935
41600	0,8126			41600	0,80765						41700	0,82485				41700	0,7937
41700	0,8126251			41700	0,80765						41800	0,82405				41800	0,7938
41800	0,8126251			41800	0,8076						41900	0,8243001				41900	0,7942
41900	0,8126			41900	0,80755						42000	0,825				42000	0,7939
42000	0,81265			42000	0,80755						42100	0,82565				42100	0,7947
42200	0,8127			42200	0,80755						42200	0,8253				42200	0,79415
42200	0,8127			42200	0,8075						42300	0,82565				42300	0,79255
42300	0,812725			42300	0,8075						42400	0,82505				42400	0,7948
42400	0,81275			42400	0,80745						42500	0,8249				42500	0,79415
42500	0,812775			42500	0,80745						42600	0,8256				42600	0,7946
42600	0,812775			42600	0,8074						42700	0,8251				42700	0,79445
42700	0,8128			42700	0,8074						42900	0,82455				42900	0,7951
42800	0,81285			42800	0,8074						43000	0,8259				43000	0,7956
43000	0,812825			43000	0,80735						43000	0,8258				43000	0,79605
43100	0,812875			43100	0,80735						43200	0,8264				43200	0,795
43100	0,81285			43100	0,8073						43300	0,82605				43300	0,79615
43200	0,812875			43200	0,8073						43300	0,826				43300	0,79525
43300	0,81285			43300	0,80725						43500	0,8261				43500	0,7953
43500	0,812875			43500	0,80725						43500	0,8263				43500	0,7939
43600	0,8129			43600	0,80725						43700	0,82755				43700	0,79535
43700	0,8129			43700	0,8072						43700	0,82645				43700	0,7956
43700	0,812875			43700	0,80715						43900	0,8268				43900	0,79625
43800	0,8129			43800	0,80715						44000	0,8267				44000	0,79565
43900	0,8129			43900	0,8071						44100	0,82645				44100	0,7963
44000	0,812925			44000	0,8071						44200	0,82775				44200	0,7953
44200	0,812925			44200	0,80705						44300	0,8276				44300	0,7966
44200	0,812925			44200	0,80705						44400	0,82825				44400	0,79595
44400	0,81295			44400	0,80695						44500	0,8281				44500	0,7956
44400	0,81295			44400	0,8069						44600	0,82865				44600	0,79595
44500	0,812975			44500	0,8069						44700	0,82795				44700	0,7967
44700	0,812975			44700	0,8068						44800	0,8298				44800	0,79655
44800	0,81295			44800	0,80675						44900	0,8291				44900	0,79715
44900	0,81295			44900	0,80665						45000	0,82875				45000	0,79565
44900	0,812975			44900	0,80665						45100	0,8278				45100	0,79525
45000	0,812925			45000	0,80655						45300	0,82875				45300	0,7964
45200	0,81295			45200	0,8065						45300	0,82955				45300	0,7968
45300	0,812975			45300	0,80645						45400	0,8301				45400	0,79755
45400	0,812975			45400	0,8064						45600	0,8292				45600	0,7971
45500	0,812975			45500	0,80635						45600	0,8306				45600	0,79775
45600	0,812975			45600	0,80625						45800	0,82925				45800	0,7969
45700	0,813			45700	0,80625						45800	0,83125				45800	0,79765
45700	0,813			45700	0,80615						45900	0,83005				45900	0,7974
45800	0,812975			45800	0,80605						46000	0,83125				46000	0,7976
46000	0,813			46000	0,806						46200	0,82995				46200	0,7968
46100	0,812975			46100	0,80595						46300	0,830				46300	0,79795
46200	0,813			46200	0,8059						46400	0,82975				46400	0,7963
46300	0,813			46300	0,8058						46500	0,83035				46500	0,79885
46400	0,813025			46400	0,8058						46500	0,830				46500	0,7972
46500	0,813			46500	0,8056999						46700	0,83075				46700	0,7975
46600	0,8130249			46600	0,8056999						46800	0,83135				46800	0,7968
46700	0,813			46700	0,8056						46900	0,830				46900	0,7978
46800	0,813			46800	0,80555						47000	0,83315				47000	0,7974
46900	0,813025			46900	0,8055						47100	0,8312				47100	0,79745
47000	0,813			47000	0,80545						47200	0,8302				47200	0,79795
47100	0,813025			47100	0,8054						47300	0,83095				47300	0,79795
47200	0,81305			47200	0,80535						47400	0,8318501				47400	0,79885
47300	0,81305			47300	0,80535						47500	0,8311				47500	0,79785
47400	0,81305			47400	0,80525						47600	0,8318				47600	0,7984
47500	0,813025			47500	0,8052						47700	0,83275				47700	0,7984
47600	0,81305			47600	0,80515						47800	0,8328				47800	0,79885
47700	0,813025			47700	0,8051						47900	0,8311				47900	0,7994
47800	0,813025			47800	0,805						48000	0,8318501				48000	0,8004
47900	0,813			47900	0,8049						48100	0,8322999				48100	0,79825
48000	0,813025			48000	0,8049						48200	0,83295				48200	0,800
48100	0,813			48100	0,8048						48300	0,8319				48300	0,7977
48200	0,813			48200	0,8047						48400	0,83215				48400	0,79915
48300	0,813025			48300	0,8047						48500	0,83315				48500	0,79795
48400	0,813			48400	0,8046						48700	0,83225				48700	0,7993
48500	0,813025			48500	0,80455						48700	0,8333				48700	0,79935
48600	0,813			48600	0,8045						48800	0,8342				48800	0,80005
48700	0,813			48700	0,80445						48900	0,83445				48900	0,8002
48800	0,813			48800	0,80445						49100	0,8345				49100	0,799
48900	0,812975			48900	0,80435						49200	0,8333				49200	0,79875
49000	0,812975			49000	0,8043						49200	0,83415				49200	0,8002
49100	0,81295			49100	0,80425						49300	0,83535				49300	0,7999001
49200	0,812975			49200	0,80425						49400	0,83465				49400	0,7994
49300	0,81295			49300	0,8042						49600	0,8343				49600	0,80075
49400	0,812975			49400	0,8042						49700	0,83395				49700	0,7996
49600	0,812975			49600	0,80415						49800	0,8355				49800	0,79965
49600	0,81295			49600	0,8041						49900	0,83485				49900	0,80145
49800	0,81295			49800	0,80405						50000	0,83565				50000	0,8009
49800	0,81295			49800	0,804						50100	0,83615				50100	0,8003
49900	0,81295			49900	0,804						50100	0,83555				50100	0,79975
50000	0,812925			50000	0,8039						50300	0,8356				50300	0,7994
50100	0,81295			50100	0,8039						50300	0,83665				50300	0,7992
50200	0,81295			50200	0,80385						50500	0,83705				50500	0,80015
50300	0,812975			50300	0,80385						50600	0,8347501				50600	0,8004
50400	0,81295			50400	0,8038						50700	0,8369				50700	0,80035
50500	0,813			50500	0,8038						50800	0,8365				50800	0,79935
50600	0,813			50600	0,8037						50900	0,8366				50900	0,80175
50700	0,813025			50700	0,8037						51000	0,83785				51000	0,80085
50800	0,813025			50800	0,80365						51100	0,83715				51100	0,80105
51000	0,81305			51000	0,80365						51200	0,8386				51200	0,80115
51000	0,8131			51000	0,80365						51300	0,8374				51300	0,8006
51100	0,813125			51100	0,80365						51400	0,83885				51400	0,80095
51300	0,813125			51300	0,80355						51500	0,83755				51500	0,8012
51300	0,81315			51300	0,80355						51600	0,83855				51600	0,8018
51400	0,8132			51400	0,80355						51700	0,8382				51700	0,8013
51500	0,8132			51500	0,80345						51800	0,83845				51800	0,80225
51700	0,81325			51700	0,80345						52000	0,83925				52000	0,80245
51700	0,813275			51700	0,8034						52100	0,83885				52100	0,80205
51800	0,8133			51800	0,8034						52200	0,8391				52200	0,8011
52000	0,81335			52000	0,8034						52300	0,83935				52300	0,8029
52000	0,813375			52000	0,80335						52400	0,8404				52400	0,80225
52100	0,8134			52100	0,8033						52500	0,8397				52500	0,80365
52300	0,813475			52300	0,8033						52600	0,8394				52600	0,80245
52400	0,81355			52400	0,80335						52700	0,8399				52700	0,80245
52500	0,81355			52500	0,8033						52700	0,83925				52700	0,80325
52600	0,813625			52600	0,8033						52900	0,84055				52900	0,8023
52600	0,81365			52600	0,8033						53000	0,84025				53000	0,8033
52700	0,813675			52700	0,8033						53100	0,84095				53100	0,8028
52800	0,81375			52800	0,8033						53200	0,84115				53200	0,8018
52900	0,8138			52900	0,8033						53300	0,84075				53300	0,80425
53100	0,81385			53100	0,8033						53400	0,83995				53400	0,80135
53200	0,813925			53200	0,8033						53500	0,84075				53500	0,80245
53200	0,813975			53200	0,80335						53600	0,8429				53600	0,80305
53400	0,81405			53400	0,80335						53700	0,8428				53700	0,8024
53500	0,8141			53500	0,80335						53800	0,84215				53800	0,80225
53600	0,8141			53600	0,80335						53900	0,8428				53900	0,8043
53700	0,814175			53700	0,8034						54000	0,8427				54000	0,80415
53800	0,814225			53800	0,8034						54100	0,84315				54100	0,8042
53800	0,8142499			53800	0,8034						54200	0,84285				54200	0,8035001
54000	0,8143			54000	0,8034						54300	0,84305				54300	0,80425
54100	0,814375			54100	0,80345						54400	0,844				54400	0,80365
54100	0,814375			54100	0,80345						54500	0,8444				54500	0,805
54300	0,814425			54300	0,80345						54700	0,84535				54700	0,8046
54300	0,81445			54300	0,80345						54800	0,84415				54800	0,80475
54500	0,814525			54500	0,80345						54800	0,8453				54800	0,80395
54600	0,8146			54600	0,80355						54900	0,84575				54900	0,80455
54700	0,81465			54700	0,80355						55000	0,84615				55000	0,80525
54800	0,814675			54800	0,80355						55100	0,8453				55100	0,8041
54900	0,81475			54900	0,8036						55300	0,84525				55300	0,80505
55000	0,8148			55000	0,8036						55400	0,84545				55400	0,80385
55100	0,814825			55100	0,8036						55500	0,84675				55500	0,8039
55200	0,8149			55200	0,80365						55600	0,84585				55600	0,80435
55300	0,814925			55300	0,80365						55600	0,84625				55600	0,8053
55400	0,815			55400	0,80365						55700	0,8464				55700	0,8064
55500	0,81505			55500	0,80365						55900	0,84635				55900	0,8056
55600	0,8151			55600	0,80365						56000	0,8455				56000	0,80595
55700	0,8152			55700	0,80365						56100	0,84745				56100	0,80575
55800	0,81525			55800	0,80365						56200	0,8471				56200	0,80735
55900	0,8153			55900	0,80365						56300	0,84875				56300	0,80695
56000	0,81535			56000	0,8036						56400	0,8479				56400	0,8051
56100	0,8154			56100	0,8036						56500	0,8487				56500	0,807
56200	0,815475			56200	0,8036						56600	0,84955				56600	0,80755
56300	0,815575			56300	0,8036						56700	0,84915				56700	0,8081
56400	0,815675			56400	0,80365						56800	0,84985				56800	0,80855
56500	0,815725			56500	0,80365						56900	0,8503				56900	0,80735
56600	0,815825			56600	0,80365						57000	0,8522				57000	0,8077
56800	0,8159			56800	0,8036						57100	0,85105				57100	0,8079
56800	0,815975			56800	0,8036						57300	0,8495				57300	0,80815
57000	0,816075			57000	0,8036						57300	0,8503				57300	0,80825
57000	0,816125			57000	0,8036						57400	0,84995				57400	0,8079
57100	0,81615			57100	0,80355						57600	0,8513				57600	0,80775
57200	0,816225			57200	0,80355						57700	0,8506				57700	0,80755
57300	0,8163			57300	0,80355						57700	0,85105				57700	0,8086
57400	0,816375			57400	0,80355						57800	0,85095				57800	0,8078
57500	0,8165			57500	0,80355						58000	0,85205				58000	0,80865
57700	0,8165751			57700	0,8035001						58100	0,852				58100	0,80845
57700	0,81665			57700	0,8035001						58200	0,85235				58200	0,80895
57900	0,81675			57900	0,8035001						58300	0,85295				58300	0,80835
57900	0,816825			57900	0,80355						58400	0,8541				58400	0,8084
58000	0,816925			58000	0,80355						58400	0,8529				58400	0,80925
58100	0,817025			58100	0,80355						58600	0,85275				58600	0,80815
58300	0,817125			58300	0,8036						58600	0,853				58600	0,809
58300	0,817175			58300	0,8036						58800	0,8538				58800	0,80995
58400	0,8173			58400	0,80365						58900	0,8538				58900	0,81005
58500	0,817375			58500	0,80365						59000	0,8544				59000	0,811
58600	0,8175			58600	0,8037						59100	0,85565				59100	0,81025
58700	0,817575			58700	0,8037						59200	0,8551				59200	0,80915
58800	0,817675			58800	0,80375						59300	0,8565				59300	0,8094
58900	0,817775			58900	0,8038						59400	0,8561				59400	0,81145
59000	0,8179			59000	0,8038						59500	0,8564				59500	0,80895
59200	0,818			59200	0,8038						59600	0,8565				59600	0,81055
59200	0,818125			59200	0,80385						59700	0,8572				59700	0,8106
59300	0,8182			59300	0,80385						59800	0,8574				59800	0,8106
59400	0,818325			59400	0,8039						59900	0,8573				59900	0,8113
59500	0,818425			59500	0,8039						60000	0,8577				60000	0,8122
59600	0,8185			59600	0,8039						60100	0,8572				60100	0,8125
59800	0,81865			59800	0,80395						60200	0,85575				60200	0,81115
59800	0,81875			59800	0,80395						60300	0,85605				60300	0,81245
59900	0,818875			59900	0,804						60400	0,85805				60400	0,8114
60100	0,819			60100	0,80405						60500	0,8589				60500	0,81215
60100	0,819075			60100	0,80405						60600	0,8587				60600	0,8129
60300	0,81925			60300	0,8041						60800	0,85955				60800	0,81225
60300	0,81935			60300	0,80415						60900	0,85935				60900	0,81465
60400	0,819475			60400	0,8042						60900	0,8602				60900	0,81325
60500	0,819625			60500	0,80425						61100	0,86135				61100	0,81385
60700	0,819775			60700	0,80425						61200	0,86055				61200	0,81385
60800	0,819975			60800	0,80435						61200	0,8607				61200	0,81385
60900	0,820075			60900	0,80435						61300	0,8616				61300	0,8151
61000	0,8201751			61000	0,80435						61400	0,86315				61400	0,8147
61100	0,8203499			61100	0,80445						61500	0,862				61500	0,81455
61200	0,820525			61200	0,8045						61700	0,86195				61700	0,81415
61300	0,82065			61300	0,8046						61800	0,86335				61800	0,81615
61300	0,8208			61300	0,80465						61900	0,86325				61900	0,81575
61400	0,820975			61400	0,80475						62000	0,864				62000	0,8153
61600	0,8211499			61600	0,8048						62100	0,86335				62100	0,8181
61700	0,821425			61700	0,8049						62200	0,86585				62200	0,8159
61800	0,821625			61800	0,80505						62300	0,86505				62300	0,8171
62000	0,821825			62000	0,80515						62500	0,8665				62500	0,81615
62000	0,822025			62000	0,80525						62500	0,8658				62500	0,81855
62100	0,82215			62100	0,8054						62600	0,8663				62600	0,81895
62200	0,822325			62200	0,8055						62700	0,86685				62700	0,81975
62300	0,8225001			62300	0,8056						62800	0,86625				62800	0,81825
62400	0,822725			62400	0,8057						62900	0,8681				62900	0,81835
62500	0,82285			62500	0,8058						63000	0,8682				63000	0,8192
62600	0,823075			62600	0,80595						63100	0,8686				63100	0,8188
62700	0,823275			62700	0,806						63200	0,86955				63200	0,8186
62800	0,823425			62800	0,8061						63400	0,8689				63400	0,81905
62900	0,823625			62900	0,80625						63400	0,87025				63400	0,82045
63000	0,823875			63000	0,80635						63500	0,87035				63500	0,820
63100	0,8241251			63100	0,8065						63600	0,87165				63600	0,82035
63200	0,824375			63200	0,8066						63800	0,87155				63800	0,82165
63300	0,8246			63300	0,80675						63900	0,87215				63900	0,82165
63400	0,8248			63400	0,80685						64000	0,87255				64000	0,82105
63500	0,824975			63500	0,8069						64100	0,87165				64100	0,82075
63600	0,82515			63600	0,80695						64100	0,8738				64100	0,82295
63700	0,8254			63700	0,80715						64300	0,87445				64300	0,82405
63800	0,8256			63800	0,80725						64400	0,8742				64400	0,8235
63900	0,8258			63900	0,80735						64500	0,87395				64500	0,8243
64000	0,82605			64000	0,80745						64600	0,87475				64600	0,8247
64100	0,826325			64100	0,80755						64700	0,87425				64700	0,8245
64200	0,826575			64200	0,80765						64800	0,87595				64800	0,82515
64300	0,8268			64300	0,80775						64900	0,87725				64900	0,82585
64400	0,827025			64400	0,80785						65000	0,87585				65000	0,82555
64500	0,8273			64500	0,80795						65100	0,8775				65100	0,82645
64600	0,8275			64600	0,808						65200	0,87705				65200	0,82655
64700	0,82765			64700	0,8081						65300	0,87795				65300	0,82915
64800	0,828025			64800	0,8083						65400	0,8805				65400	0,8268
65000	0,828425			65000	0,8085						65500	0,8799				65500	0,82995
65000	0,82865			65000	0,8087						65600	0,88065				65600	0,82895
65100	0,82895			65100	0,8088						65700	0,88155				65700	0,82855
65200	0,82925			65200	0,8089499						65800	0,8825				65800	0,8301
65300	0,829525			65300	0,8091						65900	0,88415				65900	0,83055
65400	0,8298			65400	0,8093						66100	0,8839				66100	0,8298
65500	0,830075			65500	0,80945						66200	0,88395				66200	0,8303
65600	0,830425			65600	0,80975						66200	0,8837				66200	0,83195
65700	0,8308			65700	0,80985						66400	0,88515				66400	0,83295
65800	0,831075			65800	0,81005						66500	0,88565				66500	0,8325
66000	0,83155			66000	0,8103						66500	0,887				66500	0,8329
66000	0,8316751			66000	0,81045						66600	0,8869				66600	0,83455
66200	0,832075			66200	0,81065						66700	0,88765				66700	0,83525
66300	0,832375			66300	0,81085						66800	0,8875999				66800	0,8344
66400	0,83275			66400	0,8111						67000	0,8899				67000	0,8361501
66500	0,83305			66500	0,8113						67100	0,8895				67100	0,83675
66600	0,8333			66600	0,8115						67200	0,8892				67200	0,83645
66600	0,8336			66600	0,8118						67300	0,88985				67300	0,83895
66700	0,833925			66700	0,812						67400	0,89125				67400	0,839
66900	0,834325			66900	0,8123						67500	0,89325				67500	0,84025
67000	0,834675			67000	0,8125499						67600	0,89255				67600	0,8398
67100	0,83505			67100	0,81295						67700	0,8934				67700	0,84125
67200	0,835375			67200	0,8132						67800	0,8938				67800	0,84055
67300	0,8357			67300	0,81345						67900	0,8944				67900	0,84215
67400	0,836			67400	0,8136						68000	0,89725				68000	0,84205
67400	0,8363			67400	0,81395						68100	0,89605				68100	0,845
67500	0,83665			67500	0,8143						68200	0,8963				68200	0,84375
67700	0,83705			67700	0,8145						68300	0,8973				68300	0,84595
67800	0,83745			67800	0,81485						68400	0,89785				68400	0,8478
67900	0,837825			67900	0,81525						68500	0,8997				68500	0,8477
68000	0,8381			68000	0,81535						68700	0,8999				68700	0,8475
68100	0,838425			68100	0,81575						68700	0,9001				68700	0,8493
68200	0,8387			68200	0,816						68800	0,90085				68800	0,84915
68200	0,839025			68200	0,8163						69000	0,9014				69000	0,8499
68400	0,839375			68400	0,8166						69000	0,9016				69000	0,8507
68500	0,8398			68500	0,817						69200	0,90285				69200	0,85255
68600	0,8401			68600	0,8172						69300	0,90355				69300	0,8531
68700	0,840475			68700	0,8176						69300	0,9046				69300	0,8532
68800	0,8408			68800	0,81795						69400	0,905				69400	0,85685
68900	0,8413			68900	0,81865						69500	0,9065				69500	0,8567
69000	0,841675			69000	0,81905						69600	0,9056				69600	0,85725
69100	0,842025			69100	0,8194						69800	0,90855				69800	0,8604
69200	0,842425			69200	0,8199						69900	0,90675				69900	0,8586
69300	0,842825			69300	0,8203						70000	0,90735				70000	0,8607
69400	0,8431			69400	0,8207						70100	0,9071				70100	0,86175
69500	0,843575			69500	0,8214						70200	0,90935				70200	0,8629
69600	0,84395			69600	0,8218						70300	0,9086				70300	0,8625
69700	0,84435			69700	0,82225						70300	0,9088				70300	0,86525
69800	0,84465			69800	0,82255						70400	0,90815				70400	0,8662
69900	0,84505			69900	0,8231						70600	0,91025				70600	0,867
70000	0,84545			70000	0,82355						70700	0,90955				70700	0,8669
70100	0,84575			70100	0,824						70800	0,9115				70800	0,8674
70200	0,846125			70200	0,8245						70900	0,9102				70900	0,86865
70300	0,846525			70300	0,8251						71000	0,91115				71000	0,8708
70400	0,846925			70400	0,8256						71100	0,911				71100	0,8723
70500	0,84735			70500	0,8261						71200	0,9109				71200	0,87305
70700	0,8478			70700	0,82675						71300	0,911				71300	0,8728
70800	0,84805			70800	0,82705						71400	0,9119				71400	0,87465
70800	0,848575			70800	0,82795						71500	0,9139				71500	0,8777
70900	0,849			70900	0,8285						71600	0,91315				71600	0,8773
71000	0,8493			71000	0,829						71700	0,9133				71700	0,87875
71100	0,849775			71100	0,82965						71800	0,91375				71800	0,88085
71200	0,850175			71200	0,83035						71900	0,9143				71900	0,8807
71300	0,850525			71300	0,8309						72000	0,9142				72000	0,8816
71400	0,850825			71400	0,83125						72200	0,9148				72200	0,8838
71500	0,851325			71500	0,8321						72300	0,9145				72300	0,88245
71700	0,851675			71700	0,8326						72400	0,91485				72400	0,8872
71700	0,8519			71700	0,83295						72500	0,91485				72500	0,88665
71800	0,852425			71800	0,8338						72600	0,9147				72600	0,8876
71900	0,852725			71900	0,8343						72700	0,91415				72700	0,8898
72000	0,85315			72000	0,835						72800	0,91565				72800	0,8899
72100	0,853375			72100	0,8353						72800	0,91545				72800	0,8918
72300	0,85375			72300	0,8359						72900	0,91425				72900	0,89355
72300	0,854175			72300	0,8366						73100	0,91555				73100	0,89445
72400	0,854475			72400	0,8371						73200	0,91545				73200	0,8935
72500	0,854825			72500	0,83765						73300	0,91575				73300	0,8963
72700	0,85525			72700	0,83835						73400	0,91525				73400	0,8974
72800	0,855725			72800	0,8391						73500	0,9164				73500	0,89675
72900	0,856025			72900	0,83965						73600	0,91555				73600	0,8994
72900	0,856425			72900	0,84035						73700	0,91645				73700	0,89825
73000	0,85665			73000	0,8407						73800	0,9168				73800	0,9019001
73100	0,857			73100	0,84125						73900	0,9172				73900	0,9016
73300	0,857425			73300	0,84195						74000	0,91645				74000	0,9031
73300	0,85785			73300	0,8427						74100	0,91605				74100	0,9038
73500	0,858075			73500	0,843						74200	0,91675				74200	0,9049
73500	0,858475			73500	0,84375						74300	0,91585				74300	0,90545
73700	0,8589751			73700	0,8446						74400	0,9173				74400	0,90585
73800	0,85935			73800	0,8453						74500	0,9169				74500	0,90725
73900	0,85955			73900	0,8456						74700	0,9154				74700	0,90945
73900	0,859875			73900	0,84615						74700	0,91755				74700	0,90845
74000	0,86015			74000	0,84665						74800	0,9164				74800	0,90955
74200	0,860525			74200	0,8473						74900	0,91625				74900	0,9101
74300	0,860875			74300	0,84795						75100	0,91725				75100	0,91335
74400	0,8611749			74400	0,8484499						75200	0,9184				75200	0,91315
74500	0,86135			74500	0,84875						75300	0,91715				75300	0,9125
74600	0,861875			74600	0,84975						75400	0,9153				75400	0,91605
74700	0,861975			74700	0,84985						75500	0,9167				75500	0,9149
74800	0,862325			74800	0,8505						75600	0,91695				75600	0,91575
74900	0,86255			74900	0,85095						75700	0,9172				75700	0,9157
75000	0,8628			75000	0,8513499						75700	0,916				75700	0,91785
75100	0,8631			75100	0,85185						75900	0,9175				75900	0,91765
75200	0,86335			75200	0,85235						76000	0,91605				76000	0,91725
75300	0,863675			75300	0,85295						76100	0,9168				76100	0,91855
75400	0,863875			75400	0,85335						76200	0,9168				76200	0,919
75500	0,86415			75500	0,8538						76300	0,91685				76300	0,9183
75600	0,864375			75600	0,8542						76400	0,9168				76400	0,91895
75700	0,8646			75700	0,85455						76500	0,91785				76500	0,92025
75800	0,864875			75800	0,8551						76600	0,91745				76600	0,91935
75900	0,86515			75900	0,8556						76700	0,9177999				76700	0,92055
76000	0,86535			76000	0,85595						76800	0,9176				76800	0,9206
76100	0,865625			76100	0,8564						76900	0,9178				76900	0,92065
76200	0,86585			76200	0,8568						77000	0,9183				77000	0,9211
76300	0,866075			76300	0,85725						77100	0,9167				77100	0,9212
76400	0,86625			76400	0,8575						77200	0,91675				77200	0,92065
76500	0,8664999			76500	0,85795						77400	0,9178				77400	0,9203
76600	0,86675			76600	0,8584						77500	0,9177001				77500	0,92295
76700	0,86685			76700	0,8586						77600	0,91795				77600	0,92135
76800	0,867075			76800	0,85895						77700	0,91825				77700	0,92255
76900	0,86725			76900	0,85925						77700	0,9180501				77700	0,9225
77000	0,867475			77000	0,85965						77800	0,91865				77800	0,9234
77200	0,86775			77200	0,86015						77900	0,91695				77900	0,9231
77200	0,867875			77200	0,86035						78100	0,91835				78100	0,92395
77300	0,86805			77300	0,86065						78200	0,9177999				78200	0,9236
77400	0,868275			77400	0,86105						78300	0,91755				78300	0,92165
77500	0,8684			77500	0,8613						78400	0,9173				78400	0,9226
77600	0,8686			77600	0,8616						78500	0,91665				78500	0,9239
77700	0,868725			77700	0,86185						78600	0,9169				78600	0,9236
77800	0,869			77800	0,86235						78700	0,9177001				78700	0,9241
77900	0,8691			77900	0,86255						78800	0,91685				78800	0,92425
78000	0,869325			78000	0,86295						78900	0,9182				78900	0,9225
78100	0,8693999			78100	0,86305						79000	0,9183				79000	0,9241
78200	0,8696			78200	0,8634						79100	0,91915				79100	0,9241
78300	0,869725			78300	0,8636						79300	0,9184				79300	0,92395
78500	0,869875			78500	0,86385						79300	0,91725				79300	0,9243
78600	0,86995			78600	0,864						79400	0,91745				79400	0,9249
78700	0,870125			78700	0,86425						79500	0,9172				79500	0,9244
78800	0,870225			78800	0,86445						79600	0,91885				79600	0,92545
78900	0,8703			78900	0,8646						79700	0,9186				79700	0,92525
78900	0,8704			78900	0,8648						79800	0,91825				79800	0,92595
79100	0,870525			79100	0,86505						79900	0,91795				79900	0,9258
79200	0,870575			79200	0,86515						80000	0,91795				80000	0,92575
79300	0,870625			79300	0,86525						80100	0,9184				80100	0,9246
79400	0,87075			79400	0,86545						80200	0,9179				80200	0,92545
79500	0,87075			79500	0,86545						80400	0,9177999				80400	0,9244
79500	0,8708			79500	0,86555						80400	0,91885				80400	0,9238
79600	0,87085			79600	0,86565						80600	0,92005				80600	0,9255
79800	0,870875			79800	0,8657						80700	0,91925				80700	0,9238
79900	0,870925			79900	0,8658						80800	0,9173				80800	0,9238
80000	0,87095			80000	0,8659						80900	0,91875				80900	0,9243
80100	0,871			80100	0,866						81000	0,92015				81000	0,9246
80200	0,871025			80200	0,86605						81100	0,9189				81100	0,92435
80300	0,871025			80300	0,8661						81200	0,91905				81200	0,9244
80400	0,871075			80400	0,8662						81300	0,9181				81300	0,92585
80400	0,8710999			80400	0,86625						81400	0,91955				81400	0,9243
80600	0,871175			80600	0,86635						81500	0,9191				81500	0,9245
80700	0,87115			80700	0,86635						81600	0,9183				81600	0,9256
80800	0,871175			80800	0,8664						81700	0,9184				81700	0,92485
80900	0,871225			80900	0,8665						81800	0,9186				81800	0,9253
81000	0,87125			81000	0,86655						81900	0,91935				81900	0,9244
81100	0,8712749			81100	0,8666						82000	0,91805				82000	0,92635
81200	0,87135			81200	0,8667						82100	0,91945				82100	0,9252
81300	0,871425			81300	0,8668						82200	0,9186				82200	0,9257
81400	0,871475			81400	0,8669						82300	0,91835				82300	0,92525
81500	0,871525			81500	0,867						82400	0,91835				82400	0,92635
81600	0,8716			81600	0,86715						82600	0,9194				82600	0,92585
81700	0,87165			81700	0,8672						82600	0,91855				82600	0,92585
81800	0,8717			81800	0,8673						82700	0,9183				82700	0,92675
81900	0,871725			81900	0,8674						82800	0,91935				82800	0,9262
82000	0,871775			82000	0,8675						82900	0,9186				82900	0,92575
82100	0,8718			82100	0,86755						83000	0,9175				83000	0,9257
82200	0,871875			82200	0,8677						83100	0,91945				83100	0,9260499
82300	0,871925			82300	0,86775						83300	0,91945				83300	0,925
82400	0,872			82400	0,86785						83400	0,91995				83400	0,92645
82500	0,872025			82500	0,8679						83500	0,9192				83500	0,9265
82600	0,87205			82600	0,86795						83600	0,91865				83600	0,9253
82700	0,8721			82700	0,86805						83600	0,920				83600	0,92655
82800	0,8721			82800	0,86805						83800	0,91885				83800	0,9268
82900	0,872125			82900	0,8681						83900	0,9184				83900	0,9261
83000	0,872175			83000	0,86815						83900	0,91935				83900	0,9285
83100	0,8722			83100	0,8682						84100	0,91815				84100	0,92715
83200	0,872225			83200	0,86825						84200	0,91925				84200	0,9278
83300	0,87225			83300	0,8683						84300	0,9206				84300	0,92655
83400	0,872275			83400	0,86835						84400	0,91925				84400	0,92635
83500	0,872275			83500	0,86835						84500	0,91995				84500	0,92835
83700	0,872325			83700	0,8684						84600	0,92005				84600	0,92625
83700	0,87235			83700	0,86845						84700	0,920				84700	0,92825
83900	0,8724			83900	0,86845						84800	0,9194				84800	0,92745
84000	0,872425			84000	0,86845						84900	0,91915				84900	0,9267
84100	0,872475			84100	0,86855						85000	0,920				85000	0,9279
84200	0,8724999			84200	0,86855						85100	0,91895				85100	0,92565
84200	0,872525			84200	0,86855						85200	0,91875				85200	0,9274
84400	0,87255			84400	0,86855						85300	0,919				85300	0,926
84400	0,8726			84400	0,8686						85400	0,9188499				85400	0,9272
84500	0,8726			84500	0,8686						85600	0,9195				85600	0,92765
84700	0,872675			84700	0,86865						85600	0,91975				85600	0,9278
84700	0,8727			84700	0,8687						85700	0,9183				85700	0,9258
84900	0,87275			84900	0,86875						85900	0,9194				85900	0,92655
84900	0,8728			84900	0,8688						85900	0,9195				85900	0,92685
85100	0,8728			85100	0,8688						86100	0,9198				86100	0,9264
85200	0,872875			85200	0,8689						86200	0,91995				86200	0,9266
85200	0,8729			85200	0,86895						86200	0,9195				86200	0,927
85400	0,872975			85400	0,869						86300	0,9196				86300	0,9268
85500	0,873			85500	0,869						86400	0,9197				86400	0,92665
85500	0,87305			85500	0,86905						86600	0,91935				86600	0,9268
85700	0,873075			85700	0,86905						86700	0,9189				86700	0,9296499
85800	0,873125			85800	0,8691						86800	0,9191				86800	0,92645
85900	0,87315			85900	0,86915						86900	0,9206				86900	0,92645
86000	0,8732			86000	0,86915						87000	0,9186				87000	0,9273
86100	0,8732			86100	0,86915						87100	0,91985				87100	0,9273
86200	0,873175			86200	0,86915						87200	0,9192				87200	0,9271
86300	0,8732			86300	0,86915						87300	0,9183				87300	0,9267
86400	0,873225			86400	0,8692						87400	0,91965				87400	0,9273
86500	0,8732			86500	0,86915						87500	0,91895				87500	0,9274
86600	0,873175			86600	0,86915						87600	0,9203				87600	0,92665
86700	0,873175			86700	0,86915						87700	0,92005				87700	0,927
86800	0,8732			86800	0,86915						87800	0,9189				87800	0,92725
86900	0,873175			86900	0,86915						87900	0,920				87900	0,9263
87000	0,873175			87000	0,86915						88000	0,9205				88000	0,92765
87100	0,873175			87100	0,8692						88100	0,9193				88100	0,92795
87100	0,87315			87100	0,86915						88200	0,9191				88200	0,92705
87300	0,873125			87300	0,86915						88300	0,9181				88300	0,93025
87400	0,873125			87400	0,86915						88400	0,9196				88400	0,92635
87500	0,873125			87500	0,86915						88500	0,91955				88500	0,9284
87600	0,873125			87600	0,8692						88600	0,92055				88600	0,92855
87700	0,8731			87700	0,86915						88700	0,9212				88700	0,92735
87800	0,873075			87800	0,86915						88900	0,9194				88900	0,92765
87900	0,873075			87900	0,86915						88900	0,91825				88900	0,92825
88000	0,87305			88000	0,8691						89000	0,9203				89000	0,9275
88100	0,87305			88100	0,8691						89200	0,9188				89200	0,92905
88200	0,873025			88200	0,8691						89300	0,91955				89300	0,92695
88300	0,873025			88300	0,8691						89300	0,9197				89300	0,92715
88400	0,87305			88400	0,8691						89400	0,9199				89400	0,92815
88500	0,87305			88500	0,8691						89600	0,919				89600	0,92715
88700	0,873025			88700	0,8691						89700	0,91825				89700	0,92715
88700	0,87305			88700	0,8691						89800	0,91925				89800	0,92895
88800	0,87305			88800	0,8691						89900	0,91925				89900	0,92805
88900	0,87305			88900	0,86915						90000	0,9205				90000	0,9282
89000	0,873075			89000	0,86915						90100	0,920				90100	0,92775
89100	0,87305			89100	0,86915						90200	0,919				90200	0,9294
89200	0,87305			89200	0,8692						90300	0,9173				90300	0,92725
89300	0,87305			89300	0,8692						90400	0,91975				90400	0,9277
89400	0,873			89400	0,86915						90500	0,9191				90500	0,9283
89500	0,872975			89500	0,86915						90600	0,92035				90600	0,9284
89600	0,87295			89600	0,86915						90700	0,9191				90700	0,92745
89700	0,872875			89700	0,86905						90800	0,9199				90800	0,9292
89900	0,872825			89900	0,86905						90900	0,9225				90900	0,92875
90000	0,8728			90000	0,86905						91000	0,920				91000	0,92795
90100	0,87275			90100	0,86895						91100	0,9202				91100	0,92815
90100	0,872725			90100	0,86895						91200	0,91935				91200	0,92945
90200	0,872675			90200	0,86885						91300	0,91955				91300	0,92865
90400	0,872625			90400	0,86885						91400	0,92115				91400	0,92645
90400	0,8726			90400	0,8688						91500	0,9192				91500	0,92905
90500	0,872525			90500	0,86875						91600	0,9185				91600	0,92755
90600	0,872475			90600	0,8687						91700	0,91845				91700	0,92695
90800	0,87245			90800	0,8687						91800	0,91865				91800	0,92765
90900	0,87235			90900	0,8686						91900	0,9206				91900	0,9293
90900	0,87235			90900	0,8686						92000	0,9197				92000	0,9282
91100	0,872275			91100	0,8685						92100	0,91965				92100	0,92695
91200	0,872225			91200	0,86845						92200	0,9199				92200	0,9296
91200	0,872175			91200	0,86835						92300	0,9207				92300	0,92845
91300	0,872125			91300	0,8683						92400	0,9191999				92400	0,9282
91500	0,87205			91500	0,86815						92500	0,920				92500	0,9277
91500	0,872025			91500	0,86815						92600	0,92015				92600	0,9258
91700	0,87195			91700	0,86805						92700	0,9197				92700	0,9286
91800	0,871925			91800	0,868						92800	0,9197				92800	0,92955
91900	0,871925			91900	0,86795						92900	0,9195				92900	0,9285
92000	0,871875			92000	0,8679						93000	0,9201				93000	0,93035
92000	0,87185			92000	0,8678499						93100	0,91945				93100	0,9275
92200	0,871825			92200	0,8678499						93200	0,9198				93200	0,929
92300	0,8718			92300	0,8678						93300	0,92065				93300	0,93005
92400	0,8718			92400	0,8678						93400	0,9188				93400	0,9302
92500	0,8718			92500	0,8678						93500	0,91985				93500	0,9292
92600	0,87175			92600	0,8677						93600	0,92005				93600	0,9301
92700	0,871725			92700	0,8677						93700	0,91855				93700	0,9309
92800	0,871725			92800	0,8677						93800	0,9197				93800	0,92915
92900	0,8717			92900	0,86765						93900	0,91925				93900	0,92835
93000	0,8717			93000	0,86765						94000	0,91955				94000	0,9292
93100	0,871675			93100	0,8676						94100	0,9207				94100	0,93005
93200	0,87165			93200	0,86755						94200	0,9197				94200	0,92765
93300	0,87165			93300	0,86755						94300	0,91895				94300	0,92725
93400	0,871625			93400	0,8675						94400	0,9191				94400	0,9295501
93500	0,8716			93500	0,8675						94500	0,91925				94500	0,9296
93600	0,871575			93600	0,86745						94600	0,91915				94600	0,9287
93700	0,871575			93700	0,86745						94600	0,9185				94600	0,92805
93800	0,871525			93800	0,8674001						94800	0,91955				94800	0,92775
93900	0,8715501			93900	0,8674001						94900	0,91985				94900	0,92875
94000	0,871525			94000	0,86735						94900	0,9203				94900	0,9275
94100	0,8715			94100	0,86735						95100	0,9204				95100	0,9247
94200	0,8715			94200	0,86735
94300	0,871475			94300	0,8673
94400	0,871475			94400	0,8673
94500	0,871475			94500	0,8673
94600	0,87145			94600	0,86725
94700	0,87145			94700	0,86725
94900	0,871425			94900	0,8672
94900	0,871425			94900	0,8672
95000	0,871375			95000	0,86715

## Sheet: Fig. 1 UV-Vis
PCYOX1-like (40 uM in Gel Filtration Buffer)					PCYOX1 (40 uM in Gel Filtration Buffer)
Wavelenght (nm)	Abs				Wavelenght (nm)	Abs
280	6.15557				280	4.91795
283	5.44367				283	4.10564
286	4.74853				286	3.35092
289	4.07085				289	2.65966
292	3.40927				292	2.03493
295	2.76015				295	1.47415
298	2.11602				298	0.96387
301	1.48996				301	0.50963
304	1.09807				304	0.25135
307	0.81479				307	0.12278
310	0.62444				310	0.07919
313	0.50567				313	0.07266
316	0.43549				316	0.07846
319	0.39638				319	0.08755
322	0.37612				322	0.09649
325	0.36696				325	0.10567
328	0.36404				328	0.11558
331	0.36427				331	0.12674
334	0.3662				334	0.13887
337	0.36908				337	0.1518
340	0.37234				340	0.16661
343	0.3762				343	0.18382
346	0.38072				346	0.20205
349	0.38575				349	0.21951
352	0.3915				352	0.23558
355	0.3983				355	0.25119
358	0.40608				358	0.26706
361	0.41388				361	0.28286
364	0.42019				364	0.29725
367	0.42438				367	0.31002
370	0.42699				370	0.32249
373	0.42784				373	0.33371
376	0.42612				376	0.3418
379	0.4216				379	0.34671
382	0.41413				382	0.34916
385	0.40455				385	0.34816
388	0.39426				388	0.34212
391	0.38382				391	0.32996
394	0.37341				394	0.31165
397	0.36309				397	0.28864
400	0.3529				400	0.26341
403	0.34362				403	0.23982
406	0.33595				406	0.22213
409	0.32965				409	0.21161
412	0.32473				412	0.20704
415	0.32102				415	0.20791
418	0.31849				418	0.21445
421	0.31754				421	0.22438
424	0.3181				424	0.23478
427	0.32039				427	0.24429
430	0.32481				430	0.25359
433	0.33114				433	0.26385
436	0.33849				436	0.27414
439	0.34623				439	0.28339
442	0.35384				442	0.29292
445	0.3607				445	0.30327
448	0.36589				448	0.31315
451	0.36797				451	0.32135
454	0.3669				454	0.32873
457	0.3638				457	0.33573
460	0.35878				460	0.34226
463	0.35137				463	0.34705
466	0.34137				466	0.34717
469	0.32958				469	0.34163
472	0.31684				472	0.33191
475	0.30323				475	0.31977
478	0.28834				478	0.30768
481	0.27318				481	0.29801
484	0.25876				484	0.2917
487	0.24577				487	0.28754
490	0.23383				490	0.28195
493	0.22125				493	0.27061
496	0.20612				496	0.25081
499	0.18841				499	0.22373
502	0.17009				502	0.19194
505	0.15285				505	0.15823
508	0.13638				508	0.12537
511	0.1196				511	0.0966
514	0.10268				514	0.07353
517	0.08804				517	0.05604
520	0.07706				520	0.043
523	0.07023				523	0.03376
526	0.06635				526	0.02814
529	0.06356				529	0.02579
532	0.062				532	0.02407
535	0.06102				535	0.02248
538	0.06009				538	0.02215
541	0.05917				541	0.02321
544	0.05826				544	0.02556
547	0.05739				547	0.02912
550	0.05663				550	0.03388

## Sheet: Fig. 2
Fig. 2a - PDA traces for reductive half reaction (20-fold excess of S-farnesyl-L-cysteine)												Fig. 2b - Kox							Fig. 2c - Aerobically mixing					PMT traces for reductive half-reaction
Wavelenght (nm)	0,001000	0,010000	0,100000	1,00000	10,0000	30,0000	60,000000					[O2] (mM)	Observed Kox (s^-1)						T (s)	Abs 458 nm
													exp1	exp2	exp3				1.25e-05	0.124205
299.24	0.268487	0.252141	0.265798	0.273394	0.29324	0.287304	0.282965					0.13	1.20966	1.23329	1.17171				2.5e-05	0.123908
301.394	0.193185	0.194376	0.197082	0.205019	0.226497	0.223715	0.219192					0.31	1.41208	1.39842	1.34963				3.75e-05	0.123782
303.547	0.140612	0.14242	0.144832	0.159057	0.186603	0.183278	0.179862					0.62	1.50199	1.5721	1.61223				5e-05	0.123562
305.7	0.11243	0.118469	0.111451	0.126807	0.154552	0.152451	0.149423												6.25e-05	0.123514
307.852	0.0948157	0.0954472	0.0944781	0.10728	0.133548	0.131939	0.128756												7.5e-05	0.123517
310.004	0.0809803	0.0824257	0.0811193	0.0987689	0.121906	0.119806	0.11697												8.75e-05	0.123651
312.155	0.0782423	0.0767932	0.0767932	0.0924222	0.112927	0.110428	0.107488												0.0001	0.123899
314.306	0.0749574	0.0765516	0.0758252	0.086193	0.104953	0.102852	0.100177												0.0001125	0.124081
316.456	0.0696015	0.0725206	0.0718407	0.0842231	0.0996336	0.0965049	0.094019												0.000125	0.124246
318.605	0.0691486	0.0704405	0.0704405	0.0811562	0.0937282	0.0909757	0.088297												0.0001375	0.12434
320.754	0.0722891	0.070273	0.0709002	0.0789032	0.0914976	0.0887668	0.0852409												0.00015	0.124357
322.902	0.0702362	0.0731181	0.0712658	0.0795219	0.0867047	0.0842951	0.0814569												0.0001625	0.12429
325.05	0.0720615	0.0703132	0.0678515	0.0788693	0.0845007	0.0808578	0.0786462												0.000175	0.124284				PMT traces for oxidative half reaction
327.197	0.0755561	0.0760036	0.071036	0.0793106	0.08278	0.0791275	0.0769009												0.0001875	0.124433
329.343	0.0731848	0.0736651	0.071475	0.0804074	0.0810562	0.077705	0.0751475												0.0002	0.12465
331.489	0.0751368	0.074071	0.0721839	0.0805098	0.0808283	0.0771567	0.0748995												0.0002125	0.12478
333.634	0.0770527	0.0791523	0.0791523	0.0843343	0.0799129	0.0762392	0.0739788												0.000225	0.124996
335.779	0.0798202	0.0869562	0.0797006	0.0826764	0.0798577	0.0758759	0.0742509												0.0002375	0.125236
337.923	0.0823906	0.0806711	0.0819175	0.0833529	0.0799863	0.0766459	0.0747317												0.00025	0.125351
340.066	0.0847233	0.0795962	0.084798	0.0859807	0.0812128	0.07759	0.0760189												0.0002625	0.125282
342.209	0.0900661	0.0849598	0.0831681	0.0874197	0.0813733	0.0774915	0.075966												0.000275	0.125063
344.351	0.0902541	0.0903892	0.0863335	0.089437	0.0811036	0.0772786	0.0760971												0.0002875	0.124712
346.493	0.0919327	0.0910746	0.0907951	0.088926	0.0804786	0.0767165	0.0755875												0.0003	0.124345
348.634	0.0998636	0.0999429	0.0937797	0.0913835	0.0818677	0.0779128	0.077638												0.0003125	0.12382
350.775	0.101711	0.100307	0.0982658	0.0933994	0.0814918	0.0781315	0.0778827												0.000325	0.123308
352.914	0.102592	0.105881	0.097658	0.093776	0.0812669	0.077974	0.0784675												0.0003375	0.122826
355.054	0.108756	0.106373	0.105003	0.096809	0.0811623	0.0779382	0.0788676												0.00035	0.122497
357.192	0.110646	0.110943	0.107509	0.0966702	0.0801005	0.0773676	0.0786775												0.0003625	0.122346
359.331	0.115875	0.11368	0.111664	0.0985586	0.0798752	0.0767866	0.0788215												0.000375	0.122331
361.468	0.117754	0.116758	0.1126	0.0979781	0.0786769	0.0758364	0.0779432												0.0003875	0.122544
363.605	0.122229	0.119261	0.117841	0.0998009	0.0780975	0.0751301	0.0778148												0.0004	0.12269
365.741	0.124177	0.121137	0.120803	0.0997573	0.0764438	0.0738543	0.0763946												0.0004125	0.122826
367.877	0.125938	0.125216	0.121411	0.100142	0.0750057	0.0722881	0.0751693												0.000425	0.122897
370.012	0.128053	0.125817	0.122479	0.100053	0.0739367	0.071246	0.0740129												0.0004375	0.122961
372.147	0.12997	0.129595	0.12576	0.100746	0.0733518	0.070249	0.0735139												0.00045	0.122857
374.281	0.1311	0.128916	0.127758	0.100267	0.0724727	0.069389	0.0727372												0.0004625	0.122778
376.414	0.133578	0.129798	0.127507	0.099813	0.071126	0.0683316	0.0716436												0.000475	0.12267
378.547	0.133933	0.132001	0.127731	0.0998268	0.07094	0.0678744	0.0713036												0.0004875	0.1225
380.68	0.134402	0.131755	0.129765	0.0999135	0.0702418	0.0669025	0.0703261												0.0005	0.122339
382.811	0.135046	0.133849	0.127396	0.0988437	0.0693234	0.0658354	0.0691453												0.0005125	0.122034
384.942	0.133027	0.132026	0.127069	0.0976609	0.068288	0.0646353	0.0678555												0.000525	0.121776
387.073	0.132294	0.130458	0.126008	0.0957171	0.0672172	0.0633937	0.065947												0.0005375	0.121469
389.203	0.129148	0.12794	0.12314	0.0935024	0.0662399	0.0622507	0.0643949												0.00055	0.120966
391.332	0.124358	0.12422	0.119998	0.092251	0.0652315	0.0609377	0.062655												0.0005625	0.120309
393.461	0.118786	0.118496	0.113071	0.0877223	0.0640616	0.0596172	0.0608976												0.000575	0.119781
395.589	0.111499	0.111202	0.110298	0.083309	0.0620072	0.0574149	0.0584026												0.0005875	0.119394
397.716	0.106913	0.105291	0.103159	0.0794304	0.0606413	0.0564607	0.0571614												0.0006	0.118888
399.843	0.0986778	0.0985519	0.0971373	0.0746734	0.0586803	0.0545822	0.0551444												0.0006125	0.118492
401.97	0.094413	0.094915	0.092964	0.0719879	0.0578535	0.0541611	0.0545753												0.000625	0.118209
404.095	0.0877599	0.0886286	0.0856782	0.0687138	0.0563357	0.0526264	0.0527206												0.0006375	0.117917
406.221	0.0833394	0.0828114	0.0812097	0.0644113	0.0545998	0.0510823	0.050865												0.00065	0.117527
408.345	0.0807151	0.0795761	0.0789615	0.06272	0.0533032	0.0496914	0.0490399												0.0006625	0.117096
410.469	0.0786965	0.0785792	0.0782865	0.0621627	0.0525086	0.0485373	0.0473539												0.000675	0.116643
412.593	0.0771812	0.0772702	0.0764375	0.0609598	0.0513077	0.0471591	0.0457765												0.0006875	0.116217
414.715	0.0773149	0.0773415	0.0773415	0.0607911	0.0501827	0.0459977	0.0440396												0.0007	0.115953
416.838	0.0776365	0.0785691	0.0768117	0.0595138	0.048932	0.0441189	0.0420335												0.0007125	0.115694
418.959	0.0799277	0.0791109	0.0772382	0.0600192	0.0476432	0.042556	0.0401719												0.000725	0.115521
421.08	0.0822691	0.0814779	0.0804848	0.0608986	0.0467508	0.0415152	0.0388548												0.0007375	0.11542
423.201	0.0844705	0.0837481	0.0833251	0.0620151	0.0469629	0.0412401	0.0386012												0.00075	0.11544
425.321	0.0873289	0.0863693	0.086776	0.0638463	0.0463475	0.0403739	0.0375547												0.0007625	0.115482
427.44	0.0906814	0.0904607	0.08793	0.0654124	0.0462571	0.0401683	0.0371048												0.000775	0.115506
429.559	0.0930849	0.0924187	0.0907393	0.0668443	0.0461848	0.0394478	0.0364355												0.0007875	0.115468
431.677	0.0964313	0.0934742	0.0931161	0.0679779	0.0456952	0.0388029	0.0357531												0.0008	0.115313
433.794	0.0995537	0.0980089	0.0971488	0.0696888	0.0457689	0.038822	0.0356573												0.0008125	0.1151
435.911	0.102661	0.10141	0.0996009	0.072007	0.046108	0.0385827	0.0354936												0.000825	0.115024
438.027	0.104111	0.100689	0.101555	0.0713427	0.0441913	0.0364452	0.0331978												0.0008375	0.114997
440.143	0.107057	0.105912	0.103	0.07306	0.0440765	0.0361935	0.0329713												0.00085	0.114901
442.258	0.108354	0.107617	0.105276	0.073676	0.0431394	0.0351294	0.0318898												0.0008625	0.114794
444.373	0.113717	0.111743	0.109433	0.0769111	0.0440973	0.0356706	0.0325542												0.000875	0.114608
446.487	0.114711	0.113182	0.112167	0.0772185	0.0427654	0.0339631	0.0308051												0.0008875	0.114459
448.6	0.118251	0.116693	0.113769	0.0790013	0.0425243	0.0336235	0.0304861												0.0009	0.11429
450.713	0.121024	0.118039	0.116428	0.0803958	0.0423528	0.0331951	0.0299915												0.0009125	0.114259
452.825	0.124186	0.120553	0.119141	0.0819326	0.0425809	0.0332108	0.0300855												0.000925	0.11428
454.937	0.124858	0.123499	0.120907	0.0826225	0.0419691	0.0324788	0.0293884												0.0009375	0.114297
457.048	0.124781	0.124331	0.120699	0.0822474	0.0409245	0.0312554	0.0282224												0.00095	0.114277
459.158	0.127467	0.1259	0.123134	0.0833615	0.0415826	0.0318346	0.0288035												0.0009625	0.114055
461.268	0.127184	0.124659	0.12187	0.0827267	0.0411657	0.0313316	0.028423												0.000975	0.113817
463.377	0.126534	0.124979	0.121219	0.0823349	0.0409318	0.0313654	0.0285565												0.0009875	0.113546
465.486	0.12444	0.122198	0.117955	0.0803715	0.0392914	0.0298535	0.0271901												0.001	0.11336
467.594	0.121153	0.118764	0.115369	0.0788193	0.0381943	0.0289223	0.0264468												0.0010125	0.113201
469.702	0.12125	0.118711	0.115168	0.0785236	0.03842	0.029229	0.0269155												0.001025	0.113027
471.808	0.119455	0.117668	0.113484	0.0769061	0.0373583	0.0285509	0.0262236												0.0010375	0.112894
473.915	0.117393	0.115112	0.112642	0.0759722	0.0365184	0.0279406	0.025829												0.00105	0.11283
476.02	0.115267	0.11285	0.110461	0.0744729	0.0352648	0.0268562	0.0250124												0.0010625	0.112777
478.126	0.111773	0.110989	0.108052	0.0731333	0.0337726	0.0255598	0.0238704												0.001075	0.112856
480.23	0.110039	0.107688	0.105623	0.0716583	0.0328191	0.0248305	0.0232362												0.0010875	0.112945
482.334	0.10816	0.105856	0.10361	0.0695352	0.0312328	0.0235699	0.0221262												0.0011	0.112998
484.437	0.105108	0.10245	0.10238	0.0678875	0.0302513	0.0227833	0.0214101												0.0011125	0.112956
486.54	0.103163	0.101118	0.0997741	0.0668751	0.0301648	0.0228137	0.021704												0.001125	0.11285
488.642	0.0987395	0.0975778	0.0953673	0.0631291	0.0284513	0.0214999	0.0205069												0.0011375	0.112745
490.744	0.093234	0.0923594	0.0898388	0.0602079	0.0271077	0.0205666	0.0197485												0.00115	0.112692
492.845	0.0875544	0.0867755	0.0856069	0.0568247	0.025865	0.0196644	0.0189307												0.0011625	0.112682
494.945	0.0826819	0.0820088	0.0796001	0.0538201	0.02469	0.0189396	0.0184652												0.001175	0.11265
497.045	0.0767548	0.0757494	0.073326	0.0500069	0.0236829	0.0184662	0.0180376												0.0011875	0.112561
499.144	0.0705355	0.0682264	0.0656922	0.0452183	0.0218628	0.0173688	0.0171607												0.0012	0.11243
501.243	0.0617592	0.0615618	0.0576279	0.0399671	0.0195287	0.0158134	0.0157609												0.0012125	0.112509
503.341	0.054906	0.0537212	0.051006	0.0357223	0.0184781	0.0150851	0.0152641												0.001225	0.112525
505.439	0.047601	0.0472183	0.0449211	0.0314847	0.0166733	0.0140466	0.0144521												0.0012375	0.112582
507.535	0.0416933	0.0403513	0.0385395	0.0277497	0.0155536	0.0133792	0.0139317												0.00125	0.112672
509.632	0.0346393	0.0337617	0.0316876	0.023393	0.01338	0.0119381	0.0124858												0.0012625	0.112751
511.727	0.0285639	0.0269636	0.0252235	0.0183523	0.0110575	0.010034	0.0106475												0.001275	0.112777
513.823	0.0234914	0.0231904	0.021626	0.0163174	0.0101425	0.009311	0.0101295												0.0012875	0.112818
515.917	0.0203351	0.0186448	0.0181547	0.0134819	0.009467	0.009035	0.009916												0.0013	0.113019
518.011	0.0164805	0.0162295	0.0153259	0.0119683	0.0083525	0.0081855	0.009131												0.0013125	0.113088
520.104	0.0130465	0.0130133	0.0125953	0.01012	0.0076595	0.007707	0.008655												0.001325	0.113136
522.197	0.0116092	0.0115501	0.0109868	0.0091395	0.007451	0.007733	0.008619												0.0013375	0.113173
524.289	0.009922	0.0089967	0.00835365	0.007695	0.0064205	0.0067395	0.007635												0.00135	0.113215
526.381	0.006288	0.0063598	0.0073044	0.005541	0.0046155	0.004903	0.005882												0.0013625	0.11321
528.472	0.005573	0.0043235	0.0053605	0.0047295	0.0041525	0.0045625	0.0054085												0.001375	0.113089
530.562	0.006956	0.00630975	0.00615795	0.005554	0.0054765	0.006023	0.006732												0.0013875	0.112994
532.652	0.005039	0.005262	0.0048725	0.0050685	0.005123	0.005506	0.006149												0.0014	0.112936
534.741	0.0049245	0.005435	0.0051945	0.0043855	0.004494	0.004868	0.005522												0.0014125	0.112952
536.83	0.0034115	0.003652	0.003652	0.0042455	0.0037475	0.00395	0.004452												0.001425	0.113062
538.918	0.0042975	0.003981	0.0034725	0.0039615	0.004194	0.004458	0.004882												0.0014375	0.11311
541.005	0.0035485	0.0034745	0.003647	0.003372	0.0037125	0.0037615	0.0041885												0.00145	0.113268
543.092	0.003477	0.004311	0.002744	0.003643	0.003518	0.0036735	0.004015												0.0014625	0.113474
545.178	0.002674	0.0017575	0.0014105	0.0024945	0.0028145	0.00279	0.0031315												0.001475	0.11359
547.264	0.001443	0.000562002	0.00116	0.001186	0.0015575	0.0015875	0.0018425												0.0014875	0.113494
549.349	0.0023735	0.002495	0.002078	0.0031295	0.0031675	0.003146	0.0031515												0.0015	0.113499
551.434	0.0019575	0.001055	0.000732499	0.001572	0.0018895	0.001802	0.001896												0.0015125	0.113431
553.518	0.0017615	0.000358	0.000904002	0.0018675	0.001678	0.0014455	0.001467												0.001525	0.11342
555.601	3.69968e-05	-0.001005	0.000505499	7.55023e-05	0.000165999	9.85013e-05	5.20004e-05												0.0015375	0.113436
557.684	0.001104	0.000483999	-0.000835499	0.000931499	0.000982503	0.000855997	0.000745002												0.00155	0.113584
559.766	0.000185999	-0.000743	0.000470499	0.000169501	0.000318503	0.000140001	0.000110501												0.0015625	0.113589
561.847	0.0010465	0.000816002	0.000816002	0.0008285	0.000846502	0.000696499	0.000602999												0.001575	0.113415
563.928	0.00154	0.000479999	0.000137002	0.001606	0.0012165	0.000960999	0.000874498												0.0015875	0.113268
566.009	0.0014175	0.000499501	0.001441	0.001489	0.001111	0.001089	0.001009												0.0016	0.113136
568.088	0.0012805	0.000958	0.00109	0.0013575	0.001323	0.0011295	0.000990001												0.0016125	0.11302
570.168	0.001443	0.00033	0.000394499	0.001396	0.001376	0.001272	0.001076												0.001625	0.112909
572.246	0.000318	-0.0004155	0.0002805	0.000974	0.000652503	0.000507501	0.000383998												0.0016375	0.112824
574.324	0.0002365	-0.000231997	0.000454499	0.000576503	0.000684001	0.0006375	0.000456502												0.00165	0.112777
576.402	-0.001061	-0.001848	-0.0017855	-0.000907499	-0.000731	-0.000781501	-0.000961502												0.0016625	0.11265
578.478	0.000396999	-0.000286	-0.000727	0.000233501	0.000555501	0.0004665	0.000344501												0.001675	0.112608
580.555	-0.000184504	-0.0012345	-0.000976501	0.000606501	0.000329502	0.000224998	9.35001e-05												0.0016875	0.112692
582.63	-0.0017855	-0.002854	-0.0017835	-0.0005105	-0.000803	-0.000900999	-0.0010465												0.0017	0.112729
584.705	-0.0012385	-0.0017895	-0.000874	-0.0011095	-0.000982	-0.0011865	-0.0012825												0.0017125	0.112729
586.78	-0.002596	-0.0033615	-0.0020875	-0.0025555	-0.0023635	-0.002446	-0.0025645												0.001725	0.112703
588.854	-0.001546	-0.0019225	-0.002482	-0.0014455	-0.001173	-0.0012805	-0.0013445												0.0017375	0.112803
590.927	-0.0011295	-0.0015445	-0.0007845	-0.000283499	-0.000376999	-0.000457	-0.000538998												0.00175	0.112866
593	0.001036	0.000485	-0.000474001	0.001289	0.0013295	0.001229	0.0010495												0.0017625	0.112861
595.072	0.002211	2.20025e-05	0.000988999	0.0018485	0.0016805	0.001773	0.0015895												0.001775	0.112745
597.143	0.003305	0.0024085	0.001187	0.0021645	0.0023775	0.002278	0.002185												0.0017875	0.11265
599.214	-0.000284002	-0.000294	0.000993502	-2.94996e-05	0.000328002	0.000280999	0.000279001												0.0018	0.112613
601.285	-2.5006e-06	-1.49943e-06	-1.49943e-06	1.00117e-06	-1.49943e-06	-1.00117e-06	1.99769e-06												0.0018125	0.112655
																			0.001825	0.112724
																			0.0018375	0.112724
																			0.00185	0.112745
																			0.0018625	0.112676
																			0.001875	0.112623
																			0.0018875	0.11246
																			0.0019	0.112402
																			0.0019125	0.112402
																			0.001925	0.112318
																			0.0019375	0.112239
																			0.00195	0.112149
																			0.0019625	0.111986
																			0.001975	0.111902
																			0.0019875	0.111918
																			0.002	0.111923
																			0.0020125	0.111976
																			0.002025	0.111965
																			0.0020375	0.111976
																			0.00205	0.111955
																			0.0020625	0.111918
																			0.002075	0.111965
																			0.0020875	0.111934
																			0.0021	0.111955
																			0.0021125	0.111886
																			0.002125	0.111923
																			0.0021375	0.111866
																			0.00215	0.11185
																			0.0021625	0.111808
																			0.002175	0.111897
																			0.0021875	0.111897
																			0.0022	0.111903
																			0.0022125	0.111866
																			0.002225	0.111871
																			0.0022375	0.111834
																			0.00225	0.111866
																			0.0022625	0.111871
																			0.002275	0.111934
																			0.0022875	0.112018
																			0.0023	0.112144
																			0.0023125	0.112202
																			0.002325	0.112149
																			0.0023375	0.112107
																			0.00235	0.112023
																			0.0023625	0.111997
																			0.002375	0.112018
																			0.0023875	0.112013
																			0.0024	0.112055
																			0.0024125	0.112102
																			0.002425	0.112124
																			0.0024375	0.112145
																			0.00245	0.112224
																			0.0024625	0.112266
																			0.002475	0.112213
																			0.0024875	0.112334
																			0.0025	0.112345
																			0.0025125	0.112334
																			0.002525	0.112292
																			0.0025375	0.112319
																			0.00255	0.112282
																			0.0025625	0.112203
																			0.002575	0.112108
																			0.0025875	0.112082
																			0.0026	0.112092
																			0.0026125	0.112071
																			0.002625	0.112003
																			0.0026375	0.112088
																			0.00265	0.112072
																			0.0026625	0.112046
																			0.002675	0.111999
																			0.0026875	0.111978
																			0.0027	0.111904
																			0.0027125	0.111868
																			0.002725	0.111842
																			0.0027375	0.111873
																			0.00275	0.111874
																			0.0027625	0.111873
																			0.002775	0.111874
																			0.0027875	0.111863
																			0.0028	0.111916
																			0.0028125	0.111963
																			0.002825	0.111978
																			0.0028375	0.112005
																			0.00285	0.112
																			0.0028625	0.112005
																			0.002875	0.112026
																			0.0028875	0.112037
																			0.0029	0.112057
																			0.0029125	0.112011
																			0.002925	0.112048
																			0.0029375	0.111979
																			0.00295	0.11191
																			0.0029625	0.111858
																			0.002975	0.111948
																			0.0029875	0.111943
																			0.003	0.112012
																			0.0030125	0.112117
																			0.003025	0.112096
																			0.0030375	0.112154
																			0.00305	0.11206
																			0.0030625	0.112133
																			0.003075	0.112191
																			0.0030875	0.112259
																			0.0031	0.112353
																			0.0031125	0.112379
																			0.003125	0.112496
																			0.0031375	0.11257
																			0.00315	0.112575
																			0.0031625	0.112585
																			0.003175	0.112585
																			0.0031875	0.112601
																			0.0032	0.112581
																			0.0032125	0.112596
																			0.003225	0.112623
																			0.0032375	0.112596
																			0.00325	0.112654
																			0.0032625	0.112675
																			0.003275	0.112575
																			0.0032875	0.112522
																			0.0033	0.112437
																			0.0033125	0.112385
																			0.003325	0.112327
																			0.0033375	0.112406
																			0.00335	0.112543
																			0.0033625	0.112632
																			0.003375	0.112685
																			0.0033875	0.112737
																			0.0034	0.112732
																			0.0034125	0.112701
																			0.003425	0.112696
																			0.0034375	0.112717
																			0.00345	0.112765
																			0.0034625	0.112833
																			0.003475	0.112865
																			0.0034875	0.112907
																			0.0035	0.112843
																			0.0035125	0.112779
																			0.003525	0.112732
																			0.0035375	0.112721
																			0.00355	0.112742
																			0.0035625	0.112716
																			0.003575	0.112748
																			0.0035875	0.112785
																			0.0036	0.112822
																			0.0036125	0.112806
																			0.003625	0.112759
																			0.0036375	0.112689
																			0.00365	0.112658
																			0.0036625	0.112652
																			0.003675	0.112616
																			0.0036875	0.112574
																			0.0037	0.112585
																			0.0037125	0.112653
																			0.003725	0.112558
																			0.0037375	0.112563
																			0.00375	0.112548
																			0.0037625	0.112611
																			0.003775	0.112611
																			0.0037875	0.112601
																			0.0038	0.112563
																			0.0038125	0.112553
																			0.003825	0.112606
																			0.0038375	0.112664
																			0.00385	0.112643
																			0.0038625	0.112569
																			0.003875	0.112574
																			0.0038875	0.112584
																			0.0039	0.112679
																			0.0039125	0.112742
																			0.003925	0.112832
																			0.0039375	0.112948
																			0.00395	0.113038
																			0.0039625	0.112996
																			0.003975	0.112901
																			0.0039875	0.112791
																			0.004	0.112806
																			0.0040125	0.112832
																			0.004025	0.112869
																			0.0040375	0.112826
																			0.00405	0.112763
																			0.0040625	0.112747
																			0.004075	0.112779
																			0.0040875	0.112816
																			0.0041	0.112816
																			0.0041125	0.112842
																			0.004125	0.112836
																			0.0041375	0.112836
																			0.00415	0.112842
																			0.0041625	0.112836
																			0.004175	0.112921
																			0.0041875	0.11289
																			0.0042	0.112832
																			0.0042125	0.112806
																			0.004225	0.112768
																			0.0042375	0.112837
																			0.00425	0.112795
																			0.0042625	0.112694
																			0.004275	0.112663
																			0.0042875	0.112689
																			0.0043	0.112673
																			0.0043125	0.112736
																			0.004325	0.112821
																			0.0043375	0.112884
																			0.00435	0.112926
																			0.0043625	0.112874
																			0.004375	0.112837
																			0.0043875	0.112822
																			0.0044	0.112954
																			0.0044125	0.113023
																			0.004425	0.113033
																			0.0044375	0.112981
																			0.00445	0.113023
																			0.0044625	0.113033
																			0.004475	0.113149
																			0.0044875	0.113196
																			0.0045	0.113186
																			0.0045125	0.113086
																			0.004525	0.112939
																			0.0045375	0.112949
																			0.00455	0.11296
																			0.0045625	0.113028
																			0.004575	0.113197
																			0.0045875	0.113281
																			0.0046	0.113224
																			0.0046125	0.113171
																			0.004625	0.113098
																			0.0046375	0.113108
																			0.00465	0.113214
																			0.0046625	0.113399
																			0.004675	0.113346
																			0.0046875	0.11333
																			0.0047	0.113357
																			0.0047125	0.11332
																			0.004725	0.113336
																			0.0047375	0.113321
																			0.00475	0.113263
																			0.0047625	0.113342
																			0.004775	0.113427
																			0.0047875	0.113437
																			0.0048	0.113516
																			0.0048125	0.113612
																			0.004825	0.113517
																			0.0048375	0.113496
																			0.00485	0.113475
																			0.0048625	0.113617
																			0.004875	0.113702
																			0.0048875	0.113765
																			0.0049	0.113771
																			0.0049125	0.113755
																			0.004925	0.113735
																			0.0049375	0.113714
																			0.00495	0.11373
																			0.0049625	0.113729
																			0.004975	0.113756
																			0.0049875	0.113751
																			0.005	0.113804
																			0.0050125	0.113772
																			0.005025	0.113709
																			0.0050375	0.113688
																			0.00505	0.11372
																			0.0050625	0.113768
																			0.005075	0.113789
																			0.0050875	0.113927
																			0.0051	0.113963
																			0.0051125	0.113927
																			0.005125	0.113864
																			0.0051375	0.113822
																			0.00515	0.113785
																			0.0051625	0.113869
																			0.005175	0.113927
																			0.0051875	0.113879
																			0.0052	0.113778
																			0.0052125	0.113714
																			0.005225	0.113698
																			0.0052375	0.113694
																			0.00525	0.113715
																			0.0052625	0.113705
																			0.005275	0.113705
																			0.0052875	0.113705
																			0.0053	0.113668
																			0.0053125	0.113705
																			0.005325	0.11371
																			0.0053375	0.113737
																			0.00535	0.11361
																			0.0053625	0.113552
																			0.005375	0.113668
																			0.0053875	0.113784
																			0.0054	0.113789
																			0.0054125	0.113821
																			0.005425	0.113863
																			0.0054375	0.113916
																			0.00545	0.11388
																			0.0054625	0.113796
																			0.005475	0.113786
																			0.0054875	0.11376
																			0.0055	0.11376
																			0.0055125	0.113775
																			0.005525	0.113812
																			0.0055375	0.113886
																			0.00555	0.113765
																			0.0055625	0.113628
																			0.005575	0.113628
																			0.0055875	0.113702
																			0.0056	0.113665
																			0.0056125	0.113675
																			0.005625	0.113732
																			0.0056375	0.113731
																			0.00565	0.113658
																			0.0056625	0.113642
																			0.005675	0.113611
																			0.0056875	0.113675
																			0.0057	0.113702
																			0.0057125	0.113681
																			0.005725	0.113607
																			0.0057375	0.113533
																			0.00575	0.113565
																			0.0057625	0.113596
																			0.005775	0.11359
																			0.0057875	0.113554
																			0.0058	0.113548
																			0.0058125	0.113528
																			0.005825	0.113479
																			0.0058375	0.113516
																			0.00585	0.11348
																			0.0058625	0.113474
																			0.005875	0.113506
																			0.0058875	0.113526
																			0.0059	0.113411
																			0.0059125	0.113353
																			0.005925	0.113342
																			0.0059375	0.113267
																			0.00595	0.113241
																			0.0059625	0.113252
																			0.005975	0.113293
																			0.0059875	0.113224
																			0.006	0.113166
																			0.0060125	0.113177
																			0.006025	0.113187
																			0.0060375	0.113176
																			0.00605	0.113187
																			0.0060625	0.113282
																			0.006075	0.113303
																			0.0060875	0.113282
																			0.0061	0.113203
																			0.0061125	0.113087
																			0.006125	0.113002
																			0.0061375	0.113045
																			0.00615	0.11325
																			0.0061625	0.113271
																			0.006175	0.113224
																			0.0061875	0.113123
																			0.0062	0.113092
																			0.0062125	0.113277
																			0.006225	0.11336
																			0.0062375	0.113402
																			0.00625	0.113265
																			0.0062625	0.113201
																			0.006275	0.113128
																			0.0062875	0.113049
																			0.0063	0.113102
																			0.0063125	0.113065
																			0.006325	0.113017
																			0.0063375	0.113033
																			0.00635	0.11298
																			0.0063625	0.113038
																			0.006375	0.113122
																			0.0063875	0.113132
																			0.0064	0.113106
																			0.0064125	0.113074
																			0.006425	0.113111
																			0.0064375	0.113063
																			0.00645	0.113047
																			0.0064625	0.11299
																			0.006475	0.112974
																			0.0064875	0.112858
																			0.0065	0.112815
																			0.0065125	0.112863
																			0.006525	0.112984
																			0.0065375	0.113042
																			0.00655	0.113142
																			0.0065625	0.113153
																			0.006575	0.11318
																			0.0065875	0.11308
																			0.0066	0.113011
																			0.0066125	0.113033
																			0.006625	0.113049
																			0.0066375	0.113028
																			0.00665	0.11298
																			0.0066625	0.11298
																			0.006675	0.112985
																			0.0066875	0.112912
																			0.0067	0.112981
																			0.0067125	0.112996
																			0.006725	0.113027
																			0.0067375	0.113085
																			0.00675	0.113054
																			0.0067625	0.112985
																			0.006775	0.112843
																			0.0067875	0.112748
																			0.0068	0.112791
																			0.0068125	0.112886
																			0.006825	0.112959
																			0.0068375	0.113012
																			0.00685	0.112996
																			0.0068625	0.113053
																			0.006875	0.113027
																			0.0068875	0.112942
																			0.0069	0.112911
																			0.0069125	0.113011
																			0.006925	0.113021
																			0.0069375	0.113085
																			0.00695	0.113101
																			0.0069625	0.112996
																			0.006975	0.113002
																			0.0069875	0.113075
																			0.007	0.113117
																			0.0070125	0.113132
																			0.007025	0.113158
																			0.0070375	0.113143
																			0.00705	0.113095
																			0.0070625	0.113043
																			0.007075	0.11299
																			0.0070875	0.112937
																			0.0071	0.112863
																			0.0071125	0.112932
																			0.007125	0.112995
																			0.0071375	0.113107
																			0.00715	0.113139
																			0.0071625	0.113118
																			0.007175	0.113018
																			0.0071875	0.113023
																			0.0072	0.113097
																			0.0072125	0.113043
																			0.007225	0.112965
																			0.0072375	0.112964
																			0.00725	0.11297
																			0.0072625	0.113012
																			0.007275	0.11309
																			0.0072875	0.113132
																			0.0073	0.11308
																			0.0073125	0.112917
																			0.007325	0.11278
																			0.0073375	0.112701
																			0.00735	0.112701
																			0.0073625	0.112695
																			0.007375	0.112669
																			0.0073875	0.112716
																			0.0074	0.1127
																			0.0074125	0.112669
																			0.007425	0.112737
																			0.0074375	0.112758
																			0.00745	0.112747
																			0.0074625	0.112715
																			0.007475	0.112631
																			0.0074875	0.112625
																			0.0075	0.112646
																			0.0075125	0.112699
																			0.007525	0.112747
																			0.0075375	0.112816
																			0.00755	0.112938
																			0.0075625	0.1129
																			0.007575	0.112885
																			0.0075875	0.112847
																			0.0076	0.112895
																			0.0076125	0.112905
																			0.007625	0.112789
																			0.0076375	0.112753
																			0.00765	0.11271
																			0.0076625	0.112727
																			0.007675	0.112722
																			0.0076875	0.112728
																			0.0077	0.112755
																			0.0077125	0.112749
																			0.007725	0.112808
																			0.0077375	0.112882
																			0.00775	0.112886
																			0.0077625	0.112807
																			0.007775	0.112854
																			0.0077875	0.113059
																			0.0078	0.113202
																			0.0078125	0.113238
																			0.007825	0.113191
																			0.0078375	0.11307
																			0.00785	0.112997
																			0.0078625	0.112997
																			0.007875	0.112934
																			0.0078875	0.112992
																			0.0079	0.113155
																			0.0079125	0.113144
																			0.007925	0.113176
																			0.00795	0.113232
																			0.0079625	0.113086
																			0.007975	0.113124
																			0.008	0.113093
																			0.0080125	0.113108
																			0.008025	0.113087
																			0.00805	0.113154
																			0.0080625	0.113146
																			0.008075	0.113093
																			0.0081	0.113062
																			0.0081125	0.113004
																			0.008125	0.112972
																			0.00815	0.112964
																			0.0081625	0.112956
																			0.008175	0.112999
																			0.0082	0.113056
																			0.0082125	0.113171
																			0.008225	0.113224
																			0.00825	0.113238
																			0.0082625	0.113182
																			0.008275	0.113155
																			0.0083	0.113194
																			0.0083125	0.113218
																			0.0083375	0.113173
																			0.00835	0.113124
																			0.0083625	0.113071
																			0.0083875	0.113137
																			0.0084	0.113245
																			0.0084125	0.113171
																			0.0084375	0.113084
																			0.00845	0.113043
																			0.0084625	0.112975
																			0.0084875	0.113036
																			0.0085	0.112918
																			0.0085125	0.112886
																			0.0085375	0.112936
																			0.00855	0.113007
																			0.008575	0.112993
																			0.0085875	0.112975
																			0.0086	0.112928
																			0.008625	0.113033
																			0.0086375	0.113049
																			0.00865	0.112997
																			0.008675	0.112892
																			0.0086875	0.11287
																			0.0087125	0.112789
																			0.008725	0.112871
																			0.0087375	0.112923
																			0.0087625	0.112979
																			0.008775	0.112949
																			0.0087875	0.112896
																			0.0088125	0.112799
																			0.008825	0.112749
																			0.00885	0.112809
																			0.0088625	0.112801
																			0.008875	0.112875
																			0.0089	0.112824
																			0.0089125	0.112816
																			0.0089375	0.112868
																			0.00895	0.112805
																			0.0089625	0.112733
																			0.0089875	0.112704
																			0.009	0.112755
																			0.009025	0.112778
																			0.0090375	0.112828
																			0.00905	0.112954
																			0.009075	0.112959
																			0.0090875	0.112976
																			0.0091125	0.112868
																			0.009125	0.112818
																			0.0091375	0.112835
																			0.0091625	0.112765
																			0.009175	0.112692
																			0.0092	0.112633
																			0.0092125	0.11269
																			0.009225	0.112769
																			0.00925	0.112717
																			0.0092625	0.112644
																			0.0092875	0.112715
																			0.0093	0.112691
																			0.009325	0.112662
																			0.0093375	0.112618
																			0.00935	0.11266
																			0.009375	0.112776
																			0.0093875	0.112851
																			0.0094125	0.112814
																			0.009425	0.112824
																			0.00945	0.112832
																			0.0094625	0.112851
																			0.009475	0.11285
																			0.0095	0.112784
																			0.0095125	0.112786
																			0.0095375	0.112784
																			0.00955	0.11283
																			0.009575	0.112853
																			0.0095875	0.112765
																			0.0096125	0.112657
																			0.009625	0.112585
																			0.0096375	0.112628
																			0.0096625	0.11276
																			0.009675	0.112691
																			0.0097	0.112678
																			0.0097125	0.112676
																			0.0097375	0.11261
																			0.00975	0.112628
																			0.009775	0.112694
																			0.0097875	0.112623
																			0.0098	0.112576
																			0.009825	0.112555
																			0.0098375	0.112543
																			0.0098625	0.112517
																			0.009875	0.112585
																			0.0099	0.112491
																			0.0099125	0.112439
																			0.0099375	0.112497
																			0.00995	0.112639
																			0.009975	0.112689
																			0.0099875	0.112602
																			0.0100125	0.112622
																			0.010025	0.112587
																			0.01005	0.112663
																			0.0100625	0.112597
																			0.0100875	0.112642
																			0.0101	0.112734
																			0.0101125	0.112776
																			0.0101375	0.112779
																			0.01015	0.112755
																			0.010175	0.112677
																			0.0101875	0.112656
																			0.0102125	0.112608
																			0.010225	0.112545
																			0.01025	0.11256
																			0.0102625	0.112607
																			0.0102875	0.112757
																			0.0103	0.11276
																			0.010325	0.112721
																			0.0103375	0.112686
																			0.0103625	0.112682
																			0.010375	0.112707
																			0.0104	0.112766
																			0.0104125	0.11274
																			0.0104375	0.112756
																			0.01045	0.11275
																			0.010475	0.112816
																			0.0104875	0.112961
																			0.0105125	0.112959
																			0.010525	0.112861
																			0.01055	0.112873
																			0.0105625	0.112976
																			0.0105875	0.112915
																			0.0106125	0.112921
																			0.010625	0.112945
																			0.01065	0.112919
																			0.0106625	0.112845
																			0.0106875	0.112921
																			0.0107	0.113014
																			0.010725	0.113132
																			0.0107375	0.113177
																			0.0107625	0.113182
																			0.010775	0.113202
																			0.0108	0.113121
																			0.0108125	0.113078
																			0.0108375	0.112881
																			0.01085	0.112841
																			0.010875	0.11295
																			0.0108875	0.113208
																			0.0109125	0.113248
																			0.0109375	0.113114
																			0.01095	0.113029
																			0.010975	0.113047
																			0.0109875	0.113019
																			0.0110125	0.11305
																			0.011025	0.113108
																			0.01105	0.113031
																			0.0110625	0.113034
																			0.0110875	0.113018
																			0.0111	0.112901
																			0.011125	0.11286
																			0.01115	0.112934
																			0.0111625	0.112991
																			0.0111875	0.113012
																			0.0112	0.113133
																			0.011225	0.113172
																			0.0112375	0.113154
																			0.0112625	0.113125
																			0.0112875	0.113133
																			0.0113	0.113133
																			0.011325	0.113027
																			0.0113375	0.112942
																			0.0113625	0.112882
																			0.011375	0.112896
																			0.0114	0.113078
																			0.011425	0.113099
																			0.0114375	0.113122
																			0.0114625	0.113117
																			0.011475	0.113132
																			0.0115	0.113148
																			0.0115125	0.113153
																			0.0115375	0.113085
																			0.0115625	0.113051
																			0.011575	0.113085
																			0.0116	0.113058
																			0.0116125	0.11291
																			0.0116375	0.11295
																			0.0116625	0.112945
																			0.011675	0.113011
																			0.0117	0.112985
																			0.0117125	0.113095
																			0.0117375	0.11303
																			0.0117625	0.11302
																			0.011775	0.112985
																			0.0118	0.112885
																			0.0118125	0.112853
																			0.0118375	0.112908
																			0.0118625	0.112879
																			0.011875	0.112859
																			0.0119	0.113027
																			0.0119125	0.112969
																			0.0119375	0.113019
																			0.0119625	0.113028
																			0.011975	0.113091
																			0.012	0.11302
																			0.012025	0.112999
																			0.0120375	0.113007
																			0.0120625	0.11307
																			0.012075	0.113043
																			0.0121	0.112958
																			0.012125	0.112939
																			0.0121375	0.112892
																			0.0121625	0.112965
																			0.0121875	0.113022
																			0.0122	0.113144
																			0.012225	0.113233
																			0.0122375	0.113149
																			0.0122625	0.113001
																			0.0122875	0.112886
																			0.0123	0.112774
																			0.012325	0.112705
																			0.01235	0.112932
																			0.0123625	0.113023
																			0.0123875	0.112973
																			0.0124125	0.113048
																			0.012425	0.113085
																			0.01245	0.112983
																			0.012475	0.11291
																			0.0124875	0.112907
																			0.0125125	0.112837
																			0.0125375	0.112888
																			0.01255	0.112907
																			0.012575	0.11287
																			0.0126	0.112762
																			0.0126125	0.112728
																			0.0126375	0.112801
																			0.0126625	0.11284
																			0.012675	0.112879
																			0.0127	0.112809
																			0.012725	0.112819
																			0.0127375	0.112826
																			0.0127625	0.112879
																			0.0127875	0.112725
																			0.0128	0.112565
																			0.012825	0.112528
																			0.01285	0.112602
																			0.0128625	0.112665
																			0.0128875	0.112641
																			0.0129125	0.112544
																			0.012925	0.11256
																			0.01295	0.112502
																			0.012975	0.112395
																			0.0129875	0.112385
																			0.0130125	0.112485
																			0.0130375	0.112553
																			0.0130625	0.112522
																			0.013075	0.112543
																			0.0131	0.112562
																			0.013125	0.112461
																			0.0131375	0.112517
																			0.0131625	0.112453
																			0.0131875	0.112485
																			0.0132	0.112542
																			0.013225	0.112597
																			0.01325	0.112551
																			0.013275	0.11243
																			0.0132875	0.112417
																			0.0133125	0.112461
																			0.0133375	0.112397
																			0.01335	0.112404
																			0.013375	0.112415
																			0.0134	0.112571
																			0.013425	0.112697
																			0.0134375	0.112567
																			0.0134625	0.112472
																			0.0134875	0.112481
																			0.0135125	0.1125
																			0.013525	0.112515
																			0.01355	0.112457
																			0.013575	0.112513
																			0.0136	0.112523
																			0.0136125	0.112636
																			0.0136375	0.112604
																			0.0136625	0.112594
																			0.013675	0.112583
																			0.0137	0.112507
																			0.013725	0.112473
																			0.01375	0.112497
																			0.0137625	0.112547
																			0.0137875	0.112517
																			0.0138125	0.112482
																			0.0138375	0.112372
																			0.01385	0.112309
																			0.013875	0.112462
																			0.0139	0.11254
																			0.013925	0.112565
																			0.01395	0.112563
																			0.0139625	0.112468
																			0.0139875	0.1125
																			0.0140125	0.112624
																			0.0140375	0.112692
																			0.01405	0.112679
																			0.014075	0.112632
																			0.0141	0.112662
																			0.014125	0.112657
																			0.0141375	0.112607
																			0.0141625	0.112576
																			0.0141875	0.112693
																			0.0142125	0.112864
																			0.0142375	0.112784
																			0.01425	0.112695
																			0.014275	0.112722
																			0.0143	0.112933
																			0.014325	0.112923
																			0.01435	0.112837
																			0.0143625	0.112771
																			0.0143875	0.112671
																			0.0144125	0.112665
																			0.0144375	0.112807
																			0.0144625	0.11279
																			0.014475	0.112856
																			0.0145	0.113002
																			0.014525	0.112917
																			0.01455	0.112929
																			0.014575	0.112867
																			0.0145875	0.112897
																			0.0146125	0.112984
																			0.0146375	0.113045
																			0.0146625	0.112958
																			0.0146875	0.112958
																			0.0147	0.112971
																			0.014725	0.112997
																			0.01475	0.11304
																			0.014775	0.113056
																			0.0148	0.113089
																			0.014825	0.11316
																			0.0148375	0.113084
																			0.0148625	0.113021
																			0.0148875	0.112932
																			0.0149125	0.112903
																			0.0149375	0.112997
																			0.0149625	0.113024
																			0.014975	0.113076
																			0.015	0.11309
																			0.015025	0.113112
																			0.01505	0.113159
																			0.015075	0.113224
																			0.0151	0.113237
																			0.015125	0.113157
																			0.0151375	0.113041
																			0.0151625	0.113128
																			0.0151875	0.113162
																			0.0152125	0.113107
																			0.0152375	0.113133
																			0.0152625	0.113062
																			0.0152875	0.113193
																			0.0153	0.113204
																			0.015325	0.113231
																			0.01535	0.11322
																			0.015375	0.113215
																			0.0154	0.113188
																			0.015425	0.113109
																			0.01545	0.113165
																			0.0154625	0.113187
																			0.0154875	0.113248
																			0.0155125	0.113183
																			0.0155375	0.113096
																			0.0155625	0.113086
																			0.0155875	0.113191
																			0.0156125	0.113244
																			0.0156375	0.113114
																			0.0156625	0.11305
																			0.015675	0.112918
																			0.0157	0.112959
																			0.015725	0.11302
																			0.01575	0.113077
																			0.015775	0.113188
																			0.0158	0.113104
																			0.015825	0.113125
																			0.01585	0.113084
																			0.015875	0.113098
																			0.0159	0.113085
																			0.0159125	0.11304
																			0.0159375	0.113037
																			0.0159625	0.112989
																			0.0159875	0.112889
																			0.0160125	0.112847
																			0.0160375	0.112918
																			0.0160625	0.1129
																			0.0160875	0.112957
																			0.0161125	0.112992
																			0.0161375	0.112952
																			0.0161625	0.112904
																			0.0161875	0.112725
																			0.0162	0.112723
																			0.016225	0.112822
																			0.01625	0.112912
																			0.016275	0.112864
																			0.0163	0.112877
																			0.016325	0.112838
																			0.01635	0.112798
																			0.016375	0.112817
																			0.0164	0.112948
																			0.016425	0.113038
																			0.01645	0.113001
																			0.016475	0.112855
																			0.0165	0.112803
																			0.016525	0.11268
																			0.01655	0.112765
																			0.016575	0.113007
																			0.0166	0.11296
																			0.016625	0.112936
																			0.01665	0.112852
																			0.0166625	0.112686
																			0.0166875	0.112741
																			0.0167125	0.112677
																			0.0167375	0.112764
																			0.0167625	0.112807
																			0.0167875	0.112775
																			0.0168125	0.112743
																			0.0168375	0.112711
																			0.0168625	0.112606
																			0.0168875	0.112543
																			0.0169125	0.112601
																			0.0169375	0.112696
																			0.0169625	0.112712
																			0.0169875	0.112732
																			0.0170125	0.112727
																			0.0170375	0.112635
																			0.0170625	0.112537
																			0.0170875	0.112487
																			0.0171125	0.112471
																			0.0171375	0.112495
																			0.0171625	0.112429
																			0.0171875	0.112369
																			0.0172125	0.112361
																			0.0172375	0.11244
																			0.0172625	0.112429
																			0.0172875	0.112526
																			0.0173125	0.112481
																			0.0173375	0.112551
																			0.0173625	0.112585
																			0.0173875	0.112549
																			0.0174125	0.11249
																			0.0174375	0.112654
																			0.0174625	0.112717
																			0.0174875	0.112543
																			0.0175125	0.112445
																			0.0175375	0.112486
																			0.0175625	0.112523
																			0.0175875	0.112375
																			0.0176125	0.112311
																			0.01765	0.112337
																			0.017675	0.112403
																			0.0177	0.112431
																			0.017725	0.112481
																			0.01775	0.1126
																			0.017775	0.112576
																			0.0178	0.112519
																			0.017825	0.11245
																			0.01785	0.112397
																			0.017875	0.112295
																			0.0179	0.112332
																			0.017925	0.112381
																			0.01795	0.112423
																			0.017975	0.112308
																			0.018	0.112337
																			0.018025	0.112334
																			0.01805	0.112384
																			0.018075	0.1123
																			0.0181	0.112181
																			0.0181375	0.112136
																			0.0181625	0.112229
																			0.0181875	0.112317
																			0.0182125	0.112254
																			0.0182375	0.112234
																			0.0182625	0.112257
																			0.0182875	0.112293
																			0.0183125	0.112162
																			0.0183375	0.112007
																			0.0183625	0.111902
																			0.0183875	0.111842
																			0.0184125	0.111912
																			0.01845	0.111983
																			0.018475	0.111919
																			0.0185	0.111935
																			0.018525	0.112016
																			0.01855	0.112087
																			0.018575	0.112114
																			0.0186	0.112104
																			0.018625	0.112166
																			0.01865	0.11209
																			0.0186875	0.112106
																			0.0187125	0.112056
																			0.0187375	0.112182
																			0.0187625	0.112119
																			0.0187875	0.112046
																			0.0188125	0.112048
																			0.0188375	0.112127
																			0.0188625	0.112074
																			0.0188875	0.111942
																			0.018925	0.111903
																			0.01895	0.111879
																			0.018975	0.111937
																			0.019	0.112003
																			0.019025	0.111877
																			0.01905	0.111787
																			0.019075	0.111869
																			0.0191125	0.111876
																			0.0191375	0.111994
																			0.0191625	0.111933
																			0.0191875	0.111863
																			0.0192125	0.111918
																			0.0192375	0.111934
																			0.0192625	0.111934
																			0.0193	0.111978
																			0.019325	0.111857
																			0.01935	0.111936
																			0.019375	0.111926
																			0.0194	0.111732
																			0.019425	0.111673
																			0.0194625	0.111691
																			0.0194875	0.111715
																			0.0195125	0.111744
																			0.0195375	0.11176
																			0.0195625	0.111679
																			0.0195875	0.111666
																			0.019625	0.111639
																			0.01965	0.1116
																			0.019675	0.111626
																			0.0197	0.111586
																			0.019725	0.111645
																			0.0197625	0.111765
																			0.0197875	0.111748
																			0.0198125	0.111695
																			0.0198375	0.111629
																			0.0198625	0.111763
																			0.0199	0.111843
																			0.019925	0.111776
																			0.01995	0.111833
																			0.019975	0.111794
																			0.02	0.111865
																			0.0200375	0.111899
																			0.0200625	0.111996
																			0.0200875	0.112004
																			0.0201125	0.111994
																			0.02015	0.111904
																			0.020175	0.111713
																			0.0202	0.111818
																			0.020225	0.111892
																			0.02025	0.111823
																			0.0202875	0.111732
																			0.0203125	0.111891
																			0.0203375	0.111844
																			0.0203625	0.111912
																			0.0204	0.111906
																			0.020425	0.111999
																			0.02045	0.112033
																			0.020475	0.11186
																			0.0205125	0.111812
																			0.0205375	0.111881
																			0.0205625	0.111889
																			0.0205875	0.111839
																			0.020625	0.111731
																			0.02065	0.111625
																			0.020675	0.111718
																			0.0207	0.111768
																			0.0207375	0.111788
																			0.0207625	0.111723
																			0.0207875	0.111634
																			0.0208125	0.111673
																			0.02085	0.111647
																			0.020875	0.111647
																			0.0209	0.111736
																			0.0209375	0.111685
																			0.0209625	0.111765
																			0.0209875	0.111726
																			0.0210125	0.111694
																			0.02105	0.111667
																			0.021075	0.111653
																			0.0211	0.111563
																			0.0211375	0.111607
																			0.0211625	0.111618
																			0.0211875	0.111594
																			0.0212125	0.111573
																			0.02125	0.111593
																			0.021275	0.111536
																			0.0213	0.111549
																			0.0213375	0.111627
																			0.0213625	0.11171
																			0.0213875	0.111726
																			0.021425	0.111612
																			0.02145	0.111649
																			0.021475	0.11171
																			0.0215125	0.111834
																			0.0215375	0.111833
																			0.0215625	0.111743
																			0.0215875	0.111625
																			0.021625	0.111631
																			0.02165	0.111579
																			0.021675	0.111518
																			0.0217125	0.111638
																			0.0217375	0.111768
																			0.0217625	0.111694
																			0.0218	0.111702
																			0.021825	0.111805
																			0.0218625	0.111682
																			0.0218875	0.111658
																			0.0219125	0.111563
																			0.02195	0.111719
																			0.021975	0.111727
																			0.022	0.111674
																			0.0220375	0.111593
																			0.0220625	0.111582
																			0.0220875	0.111621
																			0.022125	0.111586
																			0.02215	0.111587
																			0.022175	0.111395
																			0.0222125	0.111458
																			0.0222375	0.111519
																			0.022275	0.111419
																			0.0223	0.111516
																			0.022325	0.111616
																			0.0223625	0.11164
																			0.0223875	0.111634
																			0.022425	0.111821
																			0.02245	0.111842
																			0.022475	0.111794
																			0.0225125	0.111567
																			0.0225375	0.111615
																			0.0225625	0.111734
																			0.0226	0.111727
																			0.022625	0.111511
																			0.0226625	0.111594
																			0.0226875	0.111694
																			0.022725	0.111603
																			0.02275	0.111581
																			0.022775	0.111657
																			0.0228125	0.111684
																			0.0228375	0.111681
																			0.022875	0.111733
																			0.0229	0.111649
																			0.022925	0.111628
																			0.0229625	0.111627
																			0.0229875	0.111588
																			0.023025	0.111624
																			0.02305	0.111516
																			0.0230875	0.111559
																			0.0231125	0.111497
																			0.0231375	0.111489
																			0.023175	0.111506
																			0.0232	0.111408
																			0.0232375	0.11139
																			0.0232625	0.111392
																			0.0233	0.111344
																			0.023325	0.111358
																			0.0233625	0.111585
																			0.0233875	0.111636
																			0.023425	0.111589
																			0.02345	0.111476
																			0.023475	0.111526
																			0.0235125	0.1115
																			0.0235375	0.111316
																			0.023575	0.111402
																			0.0236	0.111479
																			0.0236375	0.11144
																			0.0236625	0.111376
																			0.0237	0.11142
																			0.023725	0.111402
																			0.0237625	0.111429
																			0.0237875	0.111382
																			0.023825	0.111396
																			0.02385	0.111398
																			0.0238875	0.111373
																			0.0239125	0.111408
																			0.02395	0.111486
																			0.023975	0.111502
																			0.0240125	0.111447
																			0.0240375	0.111384
																			0.024075	0.111389
																			0.0241	0.111471
																			0.0241375	0.11142
																			0.0241625	0.11144
																			0.0242	0.111239
																			0.024225	0.111215
																			0.0242625	0.111255
																			0.0242875	0.111219
																			0.024325	0.11139
																			0.02435	0.111448
																			0.0243875	0.1114
																			0.024425	0.111363
																			0.02445	0.111306
																			0.0244875	0.111378
																			0.0245125	0.111377
																			0.02455	0.111356
																			0.024575	0.11133
																			0.0246125	0.111373
																			0.0246375	0.111327
																			0.024675	0.11125
																			0.0247	0.111283
																			0.0247375	0.111294
																			0.024775	0.111346
																			0.0248	0.111295
																			0.0248375	0.111287
																			0.0248625	0.111248
																			0.0249	0.111338
																			0.024925	0.111351
																			0.0249625	0.111358
																			0.025	0.111557
																			0.025025	0.111468
																			0.0250625	0.111347
																			0.0250875	0.111298
																			0.025125	0.111166
																			0.02515	0.111145
																			0.0251875	0.111248
																			0.025225	0.111295
																			0.02525	0.111326
																			0.0252875	0.111337
																			0.0253125	0.111434
																			0.02535	0.111424
																			0.0253875	0.111377
																			0.0254125	0.111295
																			0.02545	0.111237
																			0.0254875	0.111203
																			0.0255125	0.111208
																			0.02555	0.111283
																			0.025575	0.111379
																			0.0256125	0.111419
																			0.02565	0.111293
																			0.025675	0.111195
																			0.0257125	0.111188
																			0.0257375	0.111069
																			0.025775	0.111251
																			0.0258125	0.11123
																			0.0258375	0.111147
																			0.025875	0.111137
																			0.0259125	0.111176
																			0.0259375	0.111158
																			0.025975	0.111138
																			0.0260125	0.111107
																			0.0260375	0.111237
																			0.026075	0.111172
																			0.0261125	0.11119
																			0.0261375	0.11105
																			0.026175	0.110997
																			0.0262125	0.111043
																			0.0262375	0.111156
																			0.026275	0.111033
																			0.0263125	0.110983
																			0.0263375	0.111069
																			0.026375	0.111081
																			0.0264125	0.111087
																			0.0264375	0.111119
																			0.026475	0.111046
																			0.0265125	0.110971
																			0.0265375	0.11093
																			0.026575	0.110953
																			0.0266125	0.111008
																			0.02665	0.110959
																			0.026675	0.111035
																			0.0267125	0.111072
																			0.02675	0.111079
																			0.026775	0.110969
																			0.0268125	0.111045
																			0.02685	0.11094
																			0.026875	0.111017
																			0.0269125	0.111045
																			0.02695	0.111006
																			0.0269875	0.110929
																			0.0270125	0.110956
																			0.02705	0.111015
																			0.0270875	0.111033
																			0.027125	0.110952
																			0.02715	0.111046
																			0.0271875	0.110933
																			0.027225	0.110995
																			0.0272625	0.111019
																			0.0272875	0.110971
																			0.027325	0.110904
																			0.0273625	0.110883
																			0.0274	0.110892
																			0.027425	0.110751
																			0.0274625	0.110722
																			0.0275	0.110813
																			0.0275375	0.110873
																			0.0275625	0.110919
																			0.0276	0.110976
																			0.0276375	0.110936
																			0.027675	0.110962
																			0.0277	0.110962
																			0.0277375	0.110952
																			0.027775	0.110966
																			0.0278125	0.110934
																			0.02785	0.110787
																			0.027875	0.11097
																			0.0279125	0.110929
																			0.02795	0.110986
																			0.0279875	0.110943
																			0.028025	0.110906
																			0.02805	0.110832
																			0.0280875	0.110829
																			0.028125	0.110661
																			0.0281625	0.110738
																			0.0282	0.110861
																			0.028225	0.110967
																			0.0282625	0.110817
																			0.0283	0.110845
																			0.0283375	0.110786
																			0.028375	0.110744
																			0.0284	0.110679
																			0.0284375	0.110793
																			0.028475	0.111001
																			0.0285125	0.110899
																			0.02855	0.110968
																			0.0285875	0.110858
																			0.028625	0.110851
																			0.02865	0.110795
																			0.0286875	0.110812
																			0.028725	0.110721
																			0.0287625	0.110677
																			0.0288	0.110883
																			0.0288375	0.11095
																			0.0288625	0.11077
																			0.0289	0.110747
																			0.0289375	0.110707
																			0.028975	0.110663
																			0.0290125	0.110766
																			0.02905	0.110878
																			0.0290875	0.110769
																			0.029125	0.110684
																			0.02915	0.110549
																			0.0291875	0.110555
																			0.029225	0.11065
																			0.0292625	0.110623
																			0.0293	0.11073
																			0.0293375	0.110667
																			0.029375	0.110635
																			0.0294125	0.110621
																			0.02945	0.110478
																			0.0294875	0.110443
																			0.0295125	0.110634
																			0.02955	0.110628
																			0.0295875	0.110541
																			0.029625	0.110577
																			0.0296625	0.110563
																			0.0297	0.110614
																			0.0297375	0.110478
																			0.029775	0.110613
																			0.0298125	0.110646
																			0.02985	0.110772
																			0.0298875	0.110742
																			0.029925	0.11083
																			0.0299625	0.110777
																			0.03	0.110866
																			0.0300375	0.110903
																			0.0300625	0.110618
																			0.0301	0.110579
																			0.0301375	0.110533
																			0.030175	0.110483
																			0.0302125	0.110577
																			0.03025	0.110533
																			0.0302875	0.110626
																			0.030325	0.110666
																			0.0303625	0.110708
																			0.0304	0.110752
																			0.0304375	0.110621
																			0.030475	0.110609
																			0.0305125	0.11076
																			0.03055	0.110751
																			0.0305875	0.110626
																			0.030625	0.110637
																			0.0306625	0.110663
																			0.0307	0.110754
																			0.0307375	0.110784
																			0.030775	0.110642
																			0.0308125	0.110577
																			0.03085	0.110512
																			0.0308875	0.110503
																			0.030925	0.110449
																			0.0309625	0.110578
																			0.031	0.110702
																			0.0310375	0.110711
																			0.031075	0.110501
																			0.0311125	0.110602
																			0.03115	0.110619
																			0.0311875	0.110584
																			0.031225	0.110593
																			0.0312625	0.110766
																			0.0313	0.11082
																			0.0313375	0.110674
																			0.031375	0.110885
																			0.031425	0.110754
																			0.0314625	0.110951
																			0.0315	0.110913
																			0.0315375	0.110885
																			0.031575	0.111022
																			0.0316125	0.110894
																			0.03165	0.110656
																			0.0316875	0.110827
																			0.031725	0.11092
																			0.0317625	0.111014
																			0.0318	0.111026
																			0.0318375	0.110962
																			0.031875	0.110874
																			0.0319125	0.110787
																			0.0319625	0.110774
																			0.032	0.110905
																			0.0320375	0.110905
																			0.032075	0.110992
																			0.0321125	0.110908
																			0.03215	0.110772
																			0.0321875	0.110892
																			0.032225	0.110895
																			0.0322625	0.11083
																			0.0323	0.110879
																			0.03235	0.111034
																			0.0323875	0.111011
																			0.032425	0.110982
																			0.0324625	0.111062
																			0.0325	0.110953
																			0.0325375	0.110935
																			0.032575	0.110827
																			0.0326125	0.110941
																			0.0326625	0.111033
																			0.0327	0.110896
																			0.0327375	0.110764
																			0.032775	0.110838
																			0.0328125	0.11085
																			0.03285	0.110839
																			0.0329	0.11086
																			0.0329375	0.111013
																			0.032975	0.110845
																			0.0330125	0.110796
																			0.03305	0.110887
																			0.0330875	0.110921
																			0.0331375	0.110954
																			0.033175	0.11089
																			0.0332125	0.110852
																			0.03325	0.110801
																			0.0332875	0.110752
																			0.033325	0.110768
																			0.033375	0.110985
																			0.0334125	0.111051
																			0.03345	0.11085
																			0.0334875	0.110948
																			0.033525	0.111017
																			0.033575	0.110853
																			0.0336125	0.110858
																			0.03365	0.110954
																			0.0336875	0.11103
																			0.0337375	0.111021
																			0.033775	0.110769
																			0.0338125	0.110771
																			0.03385	0.110859
																			0.0338875	0.110886
																			0.0339375	0.110901
																			0.033975	0.110897
																			0.0340125	0.110895
																			0.03405	0.110916
																			0.0341	0.111059
																			0.0341375	0.110909
																			0.034175	0.110936
																			0.0342125	0.110778
																			0.0342625	0.110725
																			0.0343	0.110797
																			0.0343375	0.110844
																			0.0343875	0.110897
																			0.034425	0.110979
																			0.0344625	0.110967
																			0.0345	0.111028
																			0.03455	0.111037
																			0.0345875	0.11089
																			0.034625	0.110817
																			0.0346625	0.110874
																			0.0347125	0.110849
																			0.03475	0.110706
																			0.0347875	0.11079
																			0.0348375	0.110788
																			0.034875	0.11091
																			0.0349125	0.110868
																			0.0349625	0.110802
																			0.035	0.110904
																			0.0350375	0.110811
																			0.0350875	0.110949
																			0.035125	0.111025
																			0.0351625	0.110914
																			0.0352125	0.110787
																			0.03525	0.110904
																			0.0352875	0.110998
																			0.0353375	0.110896
																			0.035375	0.110703
																			0.0354125	0.110668
																			0.0354625	0.110891
																			0.0355	0.110862
																			0.0355375	0.110939
																			0.0355875	0.110937
																			0.035625	0.111022
																			0.0356625	0.110957
																			0.0357125	0.11092
																			0.03575	0.111042
																			0.0357875	0.110965
																			0.0358375	0.110852
																			0.035875	0.110896
																			0.035925	0.111027
																			0.0359625	0.110994
																			0.036	0.111073
																			0.03605	0.111014
																			0.0360875	0.110954
																			0.0361375	0.11108
																			0.036175	0.11119
																			0.0362125	0.111185
																			0.0362625	0.111094
																			0.0363	0.111015
																			0.03635	0.110989
																			0.0363875	0.110916
																			0.036425	0.111085
																			0.036475	0.110954
																			0.0365125	0.110975
																			0.0365625	0.110987
																			0.0366	0.110985
																			0.03665	0.110981
																			0.0366875	0.111068
																			0.036725	0.111046
																			0.036775	0.11091
																			0.0368125	0.111011
																			0.0368625	0.111046
																			0.0369	0.111
																			0.03695	0.111011
																			0.0369875	0.111086
																			0.0370375	0.111075
																			0.037075	0.110977
																			0.037125	0.110968
																			0.0371625	0.111054
																			0.0372125	0.110924
																			0.03725	0.110848
																			0.0372875	0.110918
																			0.0373375	0.11101
																			0.037375	0.110891
																			0.037425	0.111027
																			0.0374625	0.111131
																			0.0375125	0.111114
																			0.03755	0.110996
																			0.0376	0.111116
																			0.0376375	0.110989
																			0.0376875	0.110994
																			0.037725	0.110834
																			0.037775	0.111007
																			0.037825	0.111151
																			0.0378625	0.111103
																			0.0379125	0.111106
																			0.03795	0.110998
																			0.038	0.111012
																			0.0380375	0.111028
																			0.0380875	0.111038
																			0.038125	0.11104
																			0.038175	0.111117
																			0.0382125	0.111075
																			0.0382625	0.111167
																			0.0383	0.111168
																			0.03835	0.111009
																			0.0384	0.111144
																			0.0384375	0.111068
																			0.0384875	0.110938
																			0.038525	0.110836
																			0.038575	0.111168
																			0.0386125	0.111135
																			0.0386625	0.110978
																			0.0387125	0.110841
																			0.03875	0.110947
																			0.0388	0.111071
																			0.0388375	0.111137
																			0.0388875	0.111236
																			0.0389375	0.111182
																			0.038975	0.111163
																			0.039025	0.111058
																			0.0390625	0.11112
																			0.0391125	0.111151
																			0.0391625	0.111063
																			0.0392	0.111322
																			0.03925	0.111181
																			0.0393	0.11102
																			0.0393375	0.111014
																			0.0393875	0.111116
																			0.039425	0.111273
																			0.039475	0.111352
																			0.039525	0.11127
																			0.0395625	0.111258
																			0.0396125	0.111121
																			0.0396625	0.111108
																			0.0397	0.111135
																			0.03975	0.111066
																			0.0398	0.111015
																			0.0398375	0.111113
																			0.0398875	0.11114
																			0.0399375	0.111189
																			0.039975	0.111322
																			0.040025	0.111196
																			0.040075	0.111107
																			0.0401125	0.111162
																			0.0401625	0.111167
																			0.0402125	0.111078
																			0.0402625	0.11122
																			0.0403	0.111191
																			0.04035	0.111199
																			0.0404	0.111169
																			0.0404375	0.111231
																			0.0404875	0.111185
																			0.0405375	0.111137
																			0.0405875	0.111195
																			0.040625	0.111361
																			0.040675	0.111367
																			0.040725	0.111543
																			0.040775	0.11119
																			0.0408125	0.111235
																			0.0408625	0.111277
																			0.0409125	0.111489
																			0.0409625	0.111343
																			0.041	0.111366
																			0.04105	0.111387
																			0.0411	0.111235
																			0.04115	0.111383
																			0.0411875	0.111565
																			0.0412375	0.111441
																			0.0412875	0.111425
																			0.0413375	0.111143
																			0.041375	0.111102
																			0.041425	0.111339
																			0.041475	0.111472
																			0.041525	0.111419
																			0.041575	0.111324
																			0.0416125	0.111339
																			0.0416625	0.111428
																			0.0417125	0.111381
																			0.0417625	0.111489
																			0.0418125	0.111491
																			0.04185	0.111513
																			0.0419	0.111469
																			0.04195	0.111482
																			0.042	0.111528
																			0.04205	0.111568
																			0.0421	0.111628
																			0.0421375	0.111703
																			0.0421875	0.111586
																			0.0422375	0.111655
																			0.0422875	0.111648
																			0.0423375	0.111662
																			0.0423875	0.111584
																			0.0424375	0.111665
																			0.042475	0.111523
																			0.042525	0.111569
																			0.042575	0.111522
																			0.042625	0.11151
																			0.042675	0.111423
																			0.042725	0.111516
																			0.042775	0.111541
																			0.042825	0.111545
																			0.042875	0.111552
																			0.0429125	0.111747
																			0.0429625	0.111726
																			0.0430125	0.11156
																			0.0430625	0.111646
																			0.0431125	0.111579
																			0.0431625	0.111646
																			0.0432125	0.111747
																			0.0432625	0.11168
																			0.0433125	0.111768
																			0.0433625	0.111866
																			0.0434125	0.111771
																			0.0434625	0.111811
																			0.0435	0.111762
																			0.04355	0.111785
																			0.0436	0.111838
																			0.04365	0.111841
																			0.0437	0.11176
																			0.04375	0.111669
																			0.0438	0.111735
																			0.04385	0.111821
																			0.0439	0.111712
																			0.04395	0.111788
																			0.044	0.111892
																			0.04405	0.111862
																			0.0441	0.111772
																			0.04415	0.111928
																			0.0442	0.111904
																			0.04425	0.111783
																			0.0443	0.111875
																			0.04435	0.111835
																			0.0444	0.111877
																			0.04445	0.111989
																			0.0445	0.112127
																			0.04455	0.112027
																			0.0446	0.112138
																			0.04465	0.112089
																			0.0447	0.112262
																			0.04475	0.11225
																			0.0448	0.112144
																			0.04485	0.112173
																			0.0449	0.112257
																			0.04495	0.112156
																			0.045	0.112024
																			0.04505	0.111982
																			0.0451	0.112053
																			0.0451625	0.112126
																			0.0452125	0.112099
																			0.0452625	0.112232
																			0.0453125	0.112115
																			0.0453625	0.112159
																			0.0454125	0.112201
																			0.0454625	0.112241
																			0.0455125	0.112134
																			0.0455625	0.112201
																			0.0456125	0.112277
																			0.0456625	0.112365
																			0.0457125	0.11226
																			0.045775	0.112374
																			0.045825	0.112332
																			0.045875	0.112271
																			0.045925	0.112306
																			0.045975	0.112362
																			0.046025	0.112517
																			0.046075	0.112545
																			0.046125	0.112366
																			0.0461875	0.112343
																			0.0462375	0.112578
																			0.0462875	0.112576
																			0.0463375	0.112535
																			0.0463875	0.112614
																			0.0464375	0.112537
																			0.0464875	0.112577
																			0.04655	0.112504
																			0.0466	0.112618
																			0.04665	0.112659
																			0.0467	0.112709
																			0.04675	0.112653
																			0.0468125	0.11268
																			0.0468625	0.112587
																			0.0469125	0.112746
																			0.0469625	0.112677
																			0.0470125	0.112684
																			0.047075	0.112719
																			0.047125	0.112889
																			0.047175	0.112901
																			0.047225	0.11292
																			0.047275	0.113008
																			0.0473375	0.112825
																			0.0473875	0.112706
																			0.0474375	0.112526
																			0.0474875	0.112769
																			0.04755	0.112872
																			0.0476	0.112669
																			0.04765	0.112635
																			0.0477	0.112744
																			0.0477625	0.112756
																			0.0478125	0.112657
																			0.0478625	0.112853
																			0.0479125	0.112681
																			0.047975	0.112814
																			0.048025	0.112828
																			0.048075	0.112852
																			0.048125	0.112775
																			0.0481875	0.112869
																			0.0482375	0.112951
																			0.0482875	0.11298
																			0.04835	0.112958
																			0.0484	0.11297
																			0.04845	0.112919
																			0.0485	0.112883
																			0.0485625	0.112887
																			0.0486125	0.112953
																			0.0486625	0.112977
																			0.048725	0.112868
																			0.048775	0.112875
																			0.048825	0.112709
																			0.0488875	0.112879
																			0.0489375	0.112864
																			0.0489875	0.11287
																			0.04905	0.112966
																			0.0491	0.112981
																			0.04915	0.112966
																			0.0492125	0.112896
																			0.0492625	0.112855
																			0.049325	0.113012
																			0.049375	0.113212
																			0.049425	0.113165
																			0.0494875	0.113335
																			0.0495375	0.113135
																			0.0495875	0.113265
																			0.04965	0.11318
																			0.0497	0.11326
																			0.0497625	0.113221
																			0.0498125	0.113238
																			0.0498625	0.113383
																			0.049925	0.113465
																			0.049975	0.113297
																			0.0500375	0.113205
																			0.0500875	0.113314
																			0.05015	0.113408
																			0.0502	0.113333
																			0.05025	0.11339
																			0.0503125	0.113258
																			0.0503625	0.113258
																			0.050425	0.113426
																			0.050475	0.113423
																			0.0505375	0.113443
																			0.0505875	0.113406
																			0.05065	0.113323
																			0.0507	0.113459
																			0.0507625	0.113395
																			0.0508125	0.113477
																			0.050875	0.113594
																			0.050925	0.113526
																			0.0509875	0.113386
																			0.0510375	0.113372
																			0.0511	0.113479
																			0.05115	0.113263
																			0.0512125	0.113349
																			0.0512625	0.113435
																			0.051325	0.113444
																			0.051375	0.11334
																			0.0514375	0.11348
																			0.0514875	0.113552
																			0.05155	0.113535
																			0.0516	0.113664
																			0.0516625	0.113627
																			0.0517125	0.113666
																			0.051775	0.11372
																			0.051825	0.113824
																			0.0518875	0.113827
																			0.05195	0.113775
																			0.052	0.113846
																			0.0520625	0.1139
																			0.0521125	0.113945
																			0.052175	0.113842
																			0.052225	0.113766
																			0.0522875	0.114008
																			0.05235	0.113846
																			0.0524	0.113756
																			0.0524625	0.113715
																			0.0525125	0.113754
																			0.052575	0.113728
																			0.0526375	0.113767
																			0.0526875	0.113759
																			0.05275	0.113752
																			0.0528	0.113771
																			0.0528625	0.113889
																			0.052925	0.113816
																			0.052975	0.113858
[truncated: 6,696 more rows]

## Sheet: Fig. 4
4a - MST titration of Salirasib					4b
[Salirasib] (M)	Fraction bound				XIC m/z=84+220			MS RT=18.4 min
3.05176e-07	0,06584999	0,05590831			Time	Intensity		Mass	Intensity
0,0000610352	0,109256	0,03603739			4.00715	57005		30.2901	7575.92
0,0000012207	0,189184	0,2171524			4.0204	52670		30.9903	21223.1
0,00000244141	0,2365979	0,1668764			4.03367	47617		31.9771	219563
0,00000488281	0,3444111	0,2443561			4.04692	52135		33.98	795.71
0,00000976563	0,3906843	0,3694013			4.06018	50613		37.144	1391.82
0,0000195313	0,6219888	0,6653524			4.07318	59312		38.0048	3660.77
0,0000390625	0,5827026	0,6065297			4.08645	58028		39.0426	101814
0,000078125	0,7262392	0,7344059			4.0997	45195		40.0236	64676
0,00015625	0,8997119	0,7843968			4.11297	55036		41.0322	736865
0,0003125	0,7862023	0,9674392			4.12622	46903		42.0715	47528.9
0,000625	0,8619542	1055406			4.13948	49414		43.0285	185015
0,001250	1044771	1006865			4.15275	52815		44.013	18468.3
					4.166	54646		45.0587	23350.1
					4.179	48666		46.106	2075.2
					4.19227	48764		47.0059	2906.12
					4.20552	45676		48.061	949.052
					4.21878	47491		49.0222	4653.29
					4.23205	46674		50.0092	4771.53
					4.2453	48243		50.9941	20421.1
					4.25857	53652		51.9831	11797.2
					4.27182	42629		52.9982	153416
					4.28482	41839		54.088	12134.1
					4.29808	38989		55.0086	319186
					4.3116	40411		56.0637	14687.7
					4.3246	39031		57.0413	10996
					4.33787	34432		58.0564	2603.73
					4.35112	35920		59.0138	1434.96
					4.36438	32762		59.9971	2410.15
					4.37765	43819		60.9824	67254.3
					4.39065	35788		62.0686	6807.31
					4.40417	40628		63.0309	15217.4
					4.41742	35959		63.9779	5344.74
					4.43042	40152		65.0301	121858
					4.44368	36368		66.0371	32186.5
					4.45695	39201		67.0241	432567
					4.4702	36329		68.0592	134796
					4.48347	34939		69.0383	1.86812e+06
					4.49672	38303		70.0885	123624
					4.50998	37449		71.0811	9615.75
					4.52298	40732		72.464	6974.07
					4.53625	29797		76.059	3965.91
					4.5495	39177		77.0164	233142
					4.56277	36703		78.0742	50399.1
					4.57603	31026		79.0147	541009
					4.58928	35725		80.0909	75155.3
					4.60255	24620		81.0567	468027
					4.6158	37910		82.1005	135365
					4.6288	35472		83.0872	1652.64
					4.64207	34756		86.0168	468.945
					4.65533	62223		88.0447	7687.46
					4.66858	49508		89.0532	6700.32
					4.68185	43890		89.9908	10747.9
					4.6951	50855		91.0617	465370
					4.70837	34533		92.1036	206063
					4.72163	43433		93.0687	1.26531e+06
					4.73488	42505		94.095	180318
					4.74788	45231		95.0942	104567
					4.76115	42656		96.1021	8601.98
					4.7744	38369		99.4481	173
					4.78767	32502		100.211	8.27036
					4.80093	41725		102.053	4911.63
					4.81418	37574		103.02	13239.3
					4.82745	34543		104.03	6592.84
					4.84045	29942		105.046	204462
					4.8537	38570		106.119	64125.9
					4.86723	31109		107.087	194403
					4.88023	30124		108.096	30392.6
					4.89348	32467		109.096	164420
					4.90675	36326		110.109	12070.4
					4.92	28845		111.146	18036.3
					4.93327	34522		112.134	6164.62
					4.94627	31594		114.149	262.29
					4.95978	37171		115.092	9930.59
					4.97305	29746		116.173	5691.47
					4.98605	33283		117.093	26453.3
					4.9993	35493		118.085	13624.5
					5.01257	34345		119.097	248165
					5.02583	46690		120.102	610146
					5.03908	32039		121.113	160071
					5.05235	37128		122.15	29057.1
					5.06562	28603		123.139	21729.2
					5.07887	36763		124.155	1707.97
					5.09187	34612		128.312	5360
					5.10513	34465		129.119	2000.09
					5.11838	33504		131.108	13237.1
					5.13165	33499		132.134	20246.6
					5.14492	31602		133.118	1.0507e+06
					5.15817	32556		134.144	211604
					5.17143	38474		135.143	71485.2
					5.18468	44277		136.164	19409.1
					5.19768	48530		137.181	11603.6
					5.21095	34107		145.146	2649.04
					5.22422	32417		146.081	2909.92
					5.23747	35271		147.14	90256.3
					5.25073	35002		148.159	99142.3
					5.26398	33082		150.132	1218.03
					5.27725	34897		151.173	8773.14
					5.29052	32986		154.346	1964
					5.30352	30121		156.255	5770.02
					5.31677	36958		158.164	706.456
					5.33028	34604		160.197	12111.3
					5.34328	36609		161.162	448024
					5.35655	34870		162.2	86566.9
					5.36982	28488		163.242	4165.77
					5.38307	32020		168.319	1452
					5.39633	28978		169.415	649
					5.40933	27807		170.646	189
					5.42285	30108		174.333	821
					5.43585	26460		175.164	18452.6
					5.44912	32351		176.164	9339.19
					5.46237	26805		177.62	166
					5.47563	34482		187.254	1199
					5.48888	31562		189.164	56832.5
					5.50215	34228		190.207	9345.02
					5.51542	35555		193.179	2369
					5.52867	41484		195.052	401.195
					5.54193	27094		197.387	1056
					5.55493	36786		202.284	688.704
					5.5682	34059		204.192	66705.8
					5.58145	34584		205.202	8313.46
					5.59472	28095		226.37	167.42
					5.60797	32900		228.555	250
					5.62123	33932		232.508	363
					5.6345	30035		235.49	391.671
					5.64775	31465		238.549	298
					5.66075	31113		251.073	451.893
					5.67402	31213
					5.68727	30651
					5.70053	33817
					5.7138	34315
					5.72705	28705
					5.74032	33599
					5.75357	35044
					5.76657	33602
					5.77983	30734
					5.79335	33252
					5.80635	29737
					5.81962	35590
					5.83287	33581
					5.84613	33316
					5.85913	32300
					5.8724	41543
					5.88592	49859
					5.89892	29413
					5.91217	27845
					5.92543	26044
					5.9387	36683
					5.95195	31810
					5.96495	28705
					5.97847	27977
					5.99173	31587
					6.00473	33921
					6.018	22870
					6.03125	29908
					6.04452	33991
					6.05777	36054
					6.07103	24203
					6.0843	26254
					6.09755	30749
					6.11055	30129
					6.12382	31182
					6.13708	21773
					6.15033	33092
					6.1636	23025
					6.17685	29212
					6.19012	29912
					6.20338	31267
					6.21638	28855
					6.22963	29524
					6.2429	30708
					6.25615	28962
					6.26942	34290
					6.28268	26287
					6.29593	27058
					6.3092	25246
					6.3222	20823
					6.33545	26751
					6.34898	26589
					6.36198	26289
					6.37523	26519
					6.3885	28651
					6.40175	28064
					6.41502	29026
					6.42802	28158
					6.44153	28284
					6.4548	24087
					6.4678	29571
					6.48105	29940
					6.49432	29772
					6.50758	31009
					6.52083	29037
					6.5341	47548
					6.54735	42453
					6.56062	28185
					6.57362	26386
					6.58688	32754
					6.60013	29645
					6.6134	24312
					6.62667	24426
					6.63992	31942
					6.65318	25234
					6.66618	27964
					6.67943	31290
					6.6927	26137
					6.70597	25631
					6.71922	25555
					6.73248	30714
					6.74573	27261
					6.759	25081
					6.772	31946
					6.78527	26067
					6.79852	23309
					6.81178	26616
					6.82503	28571
					6.8383	31467
					6.85157	26592
					6.86482	26107
					6.87782	27965
					6.89108	24475
					6.9046	26373
					6.9176	25368
					6.93087	29042
					6.94412	31965
					6.95738	30546
					6.97063	28088
					6.98363	28559
					6.99717	28844
					7.01017	31212
					7.02342	26394
					7.03668	24316
					7.04993	24007
					7.0632	24407
					7.0762	23556
					7.08972	26700
					7.10298	25602
					7.11598	25350
					7.12925	23047
					7.1425	27366
					7.15577	21364
					7.16902	23321
					7.18228	24589
					7.19555	27238
					7.2088	25436
					7.2218	30934
					7.23507	21091
					7.24832	20687
					7.26158	30546
					7.27485	26566
					7.2881	23566
					7.30137	26084
					7.31462	30789
					7.32762	29292
					7.34088	23662
					7.35415	24165
					7.3674	18430
					7.38067	31287
					7.39392	23807
					7.40718	30857
					7.42045	25325
					7.43345	23618
					7.4467	27134
					7.45997	20629
					7.47322	24616
					7.48648	26280
					7.49975	22164
					7.513	23967
					7.526	20698
					7.53927	27012
					7.55278	28728
					7.56578	21696
					7.57905	24598
					7.5923	22486
					7.60557	23485
					7.61882	28999
					7.63182	22153
					7.64535	22201
					7.6586	28645
					7.6716	21489
					7.68487	23780
					7.69813	23701
					7.71138	20243
					7.72465	24088
					7.7379	22577
					7.75117	23485
					7.76443	21910
					7.77743	17318
					7.79068	21710
					7.80395	23136
					7.8172	23977
					7.83047	17210
					7.84373	26419
					7.85698	17409
					7.87025	26862
					7.88325	21359
					7.8965	22753
					7.90977	21028
					7.92303	25465
					7.93628	23694
					7.94955	22721
					7.9628	24846
					7.97607	26816
					7.98907	24862
					8.00233	22570
					8.01585	29226
					8.02885	23305
					8.0421	31177
					8.05537	28044
					8.06863	25093
					8.08188	24618
					8.09488	21946
					8.1084	24486
					8.12167	27790
					8.13467	21478
					8.14793	23666
					8.16118	23532
					8.17445	23294
					8.18772	24221
					8.20097	20109
					8.21423	24675
					8.22748	23915
					8.24048	22410
					8.25375	23606
					8.26702	25475
					8.28027	25972
					8.29353	22317
					8.30678	25418
					8.32005	27848
					8.33305	22954
					8.34632	25137
					8.35957	20212
					8.37283	23961
					8.38608	22614
					8.39935	28878
					8.41262	17282
					8.42587	21866
					8.43887	22532
					8.45213	22948
					8.46538	27974
					8.47865	25787
					8.49192	23505
					8.50517	24194
					8.51843	27144
					8.53168	19517
					8.54468	23267
					8.55795	22191
					8.57122	18196
					8.58447	23208
					8.59773	23066
					8.61098	22616
					8.62425	23265
					8.63725	25908
					8.65052	19452
					8.66403	26117
					8.67703	26597
					8.6903	21044
					8.70355	21856
					8.71682	25318
					8.73007	24031
					8.74307	21732
					8.7566	24975
					8.76985	21835
					8.78285	22934
					8.79612	23508
					8.80937	24488
					8.82263	22840
					8.8359	24901
					8.84915	18558
					8.86242	20562
					8.87567	23534
					8.88867	22975
					8.90193	21114
					8.9152	22283
					8.92845	27127
					8.94172	23899
					8.95497	28632
					8.96823	21766
					8.9815	21864
					8.9945	22710
					9.00775	23478
					9.02102	29286
					9.03427	26099
					9.04753	30374
					9.0608	23496
					9.07405	17803
					9.08705	26078
					9.10032	24834
					9.11357	30269
					9.12683	32481
					9.1401	32695
					9.15335	29696
					9.16662	15726
					9.17987	22422
					9.19287	23254
					9.20613	22201
					9.21965	24366
					9.23265	22955
					9.24592	19811
					9.25918	20220
					9.27243	22354
					9.2857	23797
					9.2987	21859
					9.31222	23779
					9.32522	21222
					9.33848	23294
					9.35173	24695
					9.365	20745
					9.37825	23841
					9.39125	23133
					9.40478	23198
					9.41803	25482
					9.43103	25627
					9.4443	17383
					9.45755	22800
					9.47082	27694
					9.48408	25989
					9.49733	27174
					9.5106	40237
					9.52385	30575
					9.53685	25454
					9.55012	25905
					9.56338	32821
					9.57663	28107
					9.5899	27191
					9.60315	27224
					9.61642	28516
					9.62968	21600
					9.64268	23416
					9.65593	26238
					9.6692	29245
					9.68245	24209
					9.69572	30444
					9.70898	21052
					9.72223	24784
					9.7355	26565
					9.7485	26285
					9.76177	22985
					9.77528	24228
					9.78828	27310
					9.80153	27901
					9.8148	33876
					9.82807	39157
					9.84132	49762
					9.85432	34746
					9.86783	25670
					9.88083	25483
					9.8941	20517
					9.90737	27802
					9.92062	30800
					9.93388	39975
					9.94688	26562
					9.9604	30204
					9.97367	27283
					9.98667	28586
					9.99992	22862
					10.0132	26610
					10.0264	25036
					10.0397	22436
					10.053	31957
					10.0662	26797
					10.0795	26597
					10.0925	24730
					10.1057	23044
					10.119	22162
					10.1323	20742
					10.1455	16441
					10.1588	23777
					10.172	21654
					10.1853	20282
					10.1983	21964
					10.2116	17424
					10.2248	22759
					10.2381	22413
					10.2514	20843
					10.2646	21834
					10.2779	22254
					10.2911	18823
					10.3041	20614
					10.3174	25014
					10.3309	18496
					10.3439	20128
					10.3572	27064
					10.3704	22028
					10.3837	24207
					10.397	23878
					10.41	27557
					10.4235	20399
					10.4367	22795
					10.4497	25642
					10.463	18743
					10.4763	24317
					10.4895	19879
					10.5028	21995
					10.516	21380
					10.5293	20765
					10.5426	20735
					10.5556	25489
					10.5688	22217
					10.5821	22066
					10.5953	25278
					10.6086	20844
					10.6219	21297
					10.6351	21791
					10.6484	20526
					10.6614	22730
					10.6746	18280
					10.6879	28411
					10.7012	24367
					10.7144	19638
					10.7277	20352
					10.7409	19203
					10.7542	16770
					10.7672	23539
					10.7805	18054
					10.794	22541
					10.807	18040
					10.8202	20852
					10.8335	20351
					10.8468	28573
					10.86	23072
					10.873	21063
					10.8865	20315
					10.8998	21440
					10.9128	17760
					10.9261	21050
					10.9393	21015
					10.9526	20713
					10.9658	19389
					10.9791	20728
					10.9924	23269
					11.0053	21749
					11.0186	16689
					11.0319	19075
					11.0451	22650
					11.0584	19204
					11.0716	27006
					11.0849	17906
					11.0982	19900
					11.1112	18473
					11.1244	21612
					11.1377	21241
					11.1509	21373
					11.1642	22786
					11.1775	22669
					11.1907	18596
					11.204	18065
					11.217	20749
					11.2302	18566
					11.2435	19995
					11.2568	26609
					11.27	19246
					11.2833	24715
					11.2965	22780
					11.3098	19308
					11.3228	18692
					11.3361	20825
					11.3496	26013
					11.3626	21458
					11.3758	21505
					11.3891	20507
					11.4024	22510
					11.4156	23350
					11.4286	20530
					11.4421	19235
					11.4554	22818
					11.4684	15095
					11.4817	20127
					11.4949	19226
					11.5082	17267
					11.5214	17304
					11.5347	21743
					11.548	20391
					11.5612	19309
					11.5742	22958
					11.5875	22269
					11.6007	17589
					11.614	19142
					11.6273	21033
					11.6405	19964
					11.6538	21659
					11.667	21425
					11.68	21852
					11.6933	20694
					11.7066	21446
					11.7198	20901
					11.7331	25832
					11.7463	19893
					11.7596	20396
					11.7726	18015
					11.7859	16861
					11.7991	17913
					11.8124	19931
					11.8256	17903
					11.8389	21416
					11.8522	18330
					11.8654	19091
					11.8784	23938
					11.8917	20170
					11.9052	20495
					11.9182	19700
					11.9315	24979
					11.9447	18304
					11.958	19971
					11.9712	21047
					11.9842	18033
					11.9978	21266
					12.011	15295
					12.024	22144
					12.0373	17649
					12.0505	21186
					12.0638	19379
					12.0768	18993
					12.0903	23304
					12.1036	19714
					12.1166	18380
					12.1298	18739
					12.1431	22656
					12.1564	20529
					12.1696	23091
					12.1829	17839
					12.1961	19031
					12.2094	17934
					12.2224	23129
					12.2357	21754
					12.2489	20178
					12.2622	22478
					12.2754	22951
					12.2887	22091
					12.302	21560
					12.3152	18811
					12.3282	23923
					12.3415	21359
					12.3547	17879
					12.368	19926
					12.3813	21235
					12.3945	16463
					12.4078	20502
					12.421	16888
					12.434	24897
					12.4473	17547
					12.4608	15685
					12.4738	17901
					12.4871	19385
					12.5003	23213
					12.5136	30121
					12.5269	25930
					12.5399	19501
					12.5534	18592
					12.5666	19651
					12.5797	19888
					12.5929	17304
					12.6062	21701
					12.6194	20477
					12.6327	21495
					12.6459	25920
					12.6592	21780
					12.6725	14092
					12.6855	21020
					12.6987	21701
					12.712	23057
					12.7253	22113
					12.7385	26543
					12.7518	18867
					12.765	18892
					12.7783	20145
					12.7913	22367
					12.8046	24818
					12.8178	19674
					12.8311	25864
					12.8443	22261
					12.8576	20745
					12.8709	23386
					12.8841	22951
					12.8971	21165
					12.9104	28109
					12.9239	18075
					12.9369	25854
					12.9502	19175
					12.9634	23418
					12.9767	19244
					12.9899	23757
					13.0029	18202
					13.0165	25273
					13.0295	19722
					13.0427	24357
					13.056	24235
					13.0692	20836
					13.0825	20216
					13.0955	18999
					13.109	21699
					13.1223	26349
					13.1353	28011
					13.1485	39734
					13.1618	35385
					13.1751	26195
					13.1883	28103
					13.2016	23135
					13.2148	17753
					13.2281	18763
					13.2411	18389
					13.2544	25247
					13.2676	23763
					13.2809	26025
					13.2941	26456
					13.3074	28550
					13.3207	23162
					13.3339	23501
					13.3469	23127
					13.3602	19243
					13.3735	25286
					13.3867	23593
					13.4	21658
					13.4132	23575
					13.4265	28834
					13.4395	25732
					13.4527	17977
					13.466	22366
					13.4795	18510
					13.4925	18396
					13.5058	25910
					13.5191	23957
					13.5323	19927
					13.5456	23486
					13.5586	19322
					13.5721	20205
					13.5851	19483
					13.5983	17508
					13.6116	21330
					13.6249	19257
					13.6381	16558
					13.6511	18202
					13.6646	20594
					13.6779	21094
					13.6909	20445
					13.7042	19048
					13.7174	19785
					13.7307	21562
					13.7439	21298
					13.7572	19724
					13.7705	21183
					13.7837	20979
					13.7967	20301
					13.81	18544
					13.8232	23569
					13.8365	23188
					13.8498	20582
					13.863	18210
					13.8763	19037
					13.8895	22131
					13.9025	16567
					13.9158	17407
					13.9291	26975
					13.9423	27181
					13.9556	20532
					13.9688	18596
					13.9821	18089
					13.9951	17087
					14.0084	20105
					14.0216	17880
					14.0349	24930
					14.0481	28090
					14.0614	25681
					14.0747	19733
					14.0879	26359
					14.1009	25158
					14.1142	19746
					14.1277	19693
					14.1407	20161
					14.154	21459
					14.1672	23279
					14.1805	18381
					14.1937	19849
					14.2067	18441
					14.2203	14909
					14.2335	22043
					14.2465	24275
					14.2598	19918
					14.273	15416
					14.2863	20439
					14.2996	20626
					14.3128	24491
					14.3261	21090
					14.3393	22899
					14.3523	21596
					14.3656	24101
					14.3789	19084
					14.3921	19426
					14.4054	19665
					14.4186	23053
					14.4319	24171
					14.4452	21941
					14.4582	19932
					14.4714	25541
					14.4847	20180
					14.4979	21096
					14.5112	23713
					14.5245	22279
					14.5377	23688
					14.5507	18355
					14.564	20642
					14.5772	23255
					14.5905	16245
					14.6038	22411
					14.617	17037
					14.6303	19964
					14.6435	17445
					14.6565	19512
					14.6698	17046
					14.6833	25318
					14.6963	22705
					14.7096	20438
					14.7228	25125
					14.7361	22605
					14.7494	16808
					14.7624	19480
					14.7759	20507
					14.7891	20321
					14.8021	22555
					14.8154	26785
					14.8287	19408
					14.8419	20301
					14.8552	23668
					14.8684	21814
					14.8817	23253
					14.895	20539
					14.908	33409
					14.9212	42011
					14.9345	38989
					14.9477	35307
					14.961	25719
					14.9743	25347
					14.9875	28205
					15.0005	24981
					15.0138	25256
					15.027	25516
					15.0403	24249
					15.0536	24010
					15.0668	22599
					15.0801	23579
					15.0933	22612
					15.1064	27539
					15.1196	20792
					15.1329	22581
					15.1461	22524
					15.1594	25809
					15.1727	23851
					15.1859	24811
					15.1992	17736
					15.2122	26560
					15.2254	24830
					15.2387	20390
					15.252	23051
					15.2652	21988
					15.2785	23068
					15.2917	19733
					15.3047	18610
					15.318	25839
					15.3315	19594
					15.3445	22272
					15.3578	24421
					15.371	37844
					15.3843	41841
					15.3976	47298
					15.4106	28385
					15.4241	28181
					15.4373	30044
					15.4503	26722
					15.4636	23769
					15.4769	25028
					15.4901	30157
					15.5034	24241
					15.5166	24114
					15.5299	24747
					15.5432	26417
					15.5562	31152
					15.5694	28439
					15.5827	24947
					15.5959	26195
					15.6092	25655
					15.6225	24380
					15.6357	24176
					15.649	22686
					15.662	21346
					15.6752	20568
					15.6885	25025
					15.7018	23473
					15.715	25157
					15.7283	28267
					15.7415	25838
					15.7548	19655
					15.7678	21837
					15.7811	25462
					15.7946	22471
					15.8076	26963
					15.8208	24385
					15.8341	26674
					15.8474	28181
					15.8606	21959
					15.8736	26391
					15.8871	21869
					15.9004	24050
					15.9134	33778
					15.9267	54168
					15.9399	41941
					15.9532	31009
					15.9664	27325
					15.9797	24710
					15.993	21110
					16.0062	20191
					16.0192	17308
					16.0325	28919
					16.0457	35154
					16.059	34424
					16.0723	32734
					16.0855	27964
					16.0988	25946
					16.112	24415
					16.125	22828
					16.1383	22128
					16.1516	28154
					16.1648	33834
					16.1781	29002
					16.1913	25130
					16.2046	26257
					16.2179	21106
					16.2309	20105
					16.2441	21101
					16.2576	21698
					16.2706	22809
					16.2839	26480
					16.2972	25637
					16.3104	25434
					16.3237	25677
					16.3367	20442
					16.3502	27031
					16.3635	19813
					16.3765	26651
					16.3897	23382
					16.403	23202
					16.4162	19387
					16.4295	20840
					16.4428	26789
					16.456	19528
					16.4693	19811
					16.4823	16878
					16.4956	21621
					16.5088	21849
					16.5221	21674
					16.5353	20747
					16.5486	23265
					16.5618	22357
					16.5751	24170
					16.5881	19279
					16.6014	21428
					16.6146	24293
					16.6279	28760
					16.6411	27666
					16.6544	22449
					16.6677	21272
					16.6809	23183
					16.6939	22679
					16.7072	27123
					16.7204	22581
					16.7337	19285
					16.747	18953
					16.7602	20582
					16.7735	21737
					16.7865	22923
					16.7997	17956
					16.8133	19328
					16.8263	23174
					16.8395	18015
					16.8528	20372
					16.8661	23391
					16.8793	20386
					16.8923	23984
					16.9058	20489
					16.9191	22141
					16.9321	21524
					16.9454	17713
					16.9586	18317
					16.9719	20285
					16.9851	23472
					16.9984	20027
					17.0116	20740
					17.0249	22892
					17.0379	16574
					17.0512	23169
					17.0644	24674
					17.0777	19525
					17.0909	17328
					17.1042	20656
					17.1175	19614
					17.1307	20930
					17.1437	28254
					17.157	20767
					17.1702	20440
					17.1835	16665
					17.1968	15224
					17.21	24745
					17.2233	17425
					17.2366	23735
					17.2495	21449
					17.2628	22472
					17.2761	20360
					17.2893	23008
					17.3026	23438
					17.3159	24901
					17.3291	22247
					17.3424	24221
					17.3554	29602
					17.3689	31613
					17.3819	23381
					17.3952	21349
					17.4084	22701
					17.4217	25174
					17.4349	30432
					17.4479	23513
					17.4614	25266
					17.4747	20063
					17.4877	22451
					17.501	23664
					17.5142	24100
					17.5275	24796
					17.5407	22072
					17.554	23187
					17.5673	25801
					17.5805	23366
					17.5935	24996
					17.6068	22695
					17.62	20227
					17.6333	22506
					17.6466	26968
					17.6598	23886
					17.6731	24235
					17.6864	25613
					17.6993	22043
					17.7126	24009
					17.7259	24162
					17.7391	21319
					17.7524	21744
					17.7657	27560
					17.7789	28889
					17.7922	30355
					17.8052	25885
					17.8184	27310
					17.8319	28989
					17.845	27693
					17.8582	22350
					17.8715	25321
					17.8847	26684
					17.898	25904
					17.911	35183
					17.9245	31846
					17.9375	29373
					17.9508	25750
					17.964	22066
					17.9773	26139
					17.9905	27532
					18.0036	27133
					18.0171	28466
					18.0303	21969
					18.0433	21100
					18.0566	24168
					18.0698	43414
					18.0831	92903
					18.0964	130972
					18.1096	140890
					18.1229	133135
					18.1362	109923
					18.1491	108844
					18.1624	95746
					18.1757	81614
					18.1889	80310
					18.2022	72818
					18.2155	63556
					18.2287	59848
					18.242	66946
					18.255	59979
					18.2682	56453
					18.2815	53188
					18.2948	49706
					18.308	50152
					18.3213	48349
					18.3345	53226
					18.3478	58287
					18.3608	79042
					18.3741	207244
					18.3876	382032
					18.4006	479222
					18.4138	474872
					18.4271	432097
					18.4403	407521
					18.4536	412145
					18.4666	368328
					18.4801	327084
					18.4934	313851
					18.5064	251226
					18.5196	236102
					18.5329	217396
					18.5462	222580
					18.5594	189845
					18.5727	182327
					18.586	163055
					18.5989	163336
					18.6122	147080
					18.6255	153751
					18.6387	137401
					18.652	134552
					18.6653	121331
					18.6785	118581
					18.6918	105429
					18.7048	105138
					18.718	88681
					18.7313	92381
					18.7446	95678
					18.7578	94477
					18.7711	90838
					18.7843	91374
					18.7976	88029
					18.8106	78857
					18.8239	76691
					18.8371	79664
					18.8504	74785
					18.8636	83646
					18.8769	79706
					18.8901	77610
					18.9034	73690
					18.9164	69393
					18.9297	70149
					18.9432	60346
					18.9562	66557
					18.9694	74429
					18.9827	64431
					18.996	59227
					19.0092	52463
					19.0222	56454
					19.0358	54168
					19.049	54231
					19.062	57389
					19.0753	54979
					19.0885	50142
					19.1018	53502
					19.1151	48836
					19.1283	48209
					19.1416	52415
					19.1548	45848
					19.1678	47868
					19.1811	42262
					19.1944	44454
					19.2076	45452
					19.2209	48449
					19.2341	38257
					19.2474	41017
					19.2604	49681
					19.2737	40256
					19.2869	52160
					19.3002	43370
					19.3134	50290
					19.3267	50574
					19.34	46647
					19.3532	48815
					19.3665	44332
					19.3795	47037
					19.3927	47645
					19.4063	53014
					19.4193	44153
					19.4325	41082
					19.4458	40629
					19.459	38817
					19.4723	43549
					19.4853	38199
					19.4988	36445
					19.5121	41094
					19.5251	42081
					19.5383	43062
					19.5516	40951
					19.5649	40574
					19.5781	38100
					19.5914	39302
					19.6046	41383
					19.6179	41392
					19.6309	42033
					19.6442	37549
					19.6574	40426
					19.6707	37366
					19.6839	41306
					19.6972	36479
					19.7105	40278
					19.7237	38274
					19.7367	39903
					19.75	36163
					19.7632	42535
					19.7765	36937
					19.7898	41502
					19.803	38975
					19.8163	46413
					19.8296	40921
					19.8425	41631
					19.8558	43672
					19.8693	42629
					19.8823	40908
					19.8956	51571
					19.9089	45799
					19.9221	48792
					19.9351	43917
					19.9484	42628
					19.9619	42459
					19.9749	39272
					19.9882	42581
					20.0014	42637
					20.0147	44599
					20.0279	37418
					20.0409	43274
					20.0544	40437
					20.0677	42414
					20.0807	35899
					20.094	31906
					20.1072	37069
					20.1205	38191
					20.1337	40774
					20.147	36447
					20.1603	45669
					20.1735	49952
					20.1865	37627
					20.1998	37504
					20.213	41003
					20.2263	39366
					20.2396	52410
					20.2528	95495
					20.2661	85570
					20.2794	69385
					20.2923	57287
					20.3056	45447
					20.3189	47725
					20.3321	43702
					20.3454	42784
					20.3587	37953
					20.3719	41084
					20.3852	44935
					20.3982	37117
					20.4114	43025
					20.4247	39830
					20.438	41203
					20.4512	42273
					20.4645	36471
					20.4777	43181
					20.4907	43220
					20.504	42178
					20.5175	41220
					20.5305	45383
					20.5438	42388
					20.557	38139
					20.5703	44585
					20.5835	52200
					20.5966	52452
					20.6101	43526
					20.6233	46008
					20.6363	41655
					20.6496	46956
					20.6662	55171
					20.6795	44926
					20.6925	42298
					20.706	41016
					20.7193	46208
					20.7323	51250
					20.7455	43831
					20.7588	38010
					20.7721	37293
					20.7853	44050
					20.7986	37371
					20.8118	34767
					20.8251	43588
					20.8381	43271
					20.8514	42264
					20.8646	41028
					20.8779	49433
					20.8911	50170
					20.9044	49053
					20.9176	43790
					20.9309	42048
					20.9439	42408
					20.9572	42633
					20.9704	48822
					20.9837	42589
					20.9969	40502
					21.0102	40961
					21.0235	38606
					21.0367	37829
					21.0497	41998
					21.063	44079
					21.0765	35286
					21.0895	36718
					21.1028	38025
					21.116	35793
					21.1293	40073
					21.1425	39879
					21.1556	38207
					21.1691	32878
					21.1823	35364
					21.1953	32943
					21.2086	39524
					21.2218	40763
					21.2351	39462
					21.2481	37244
					21.2616	38439
					21.2749	40520
					21.2879	42466
					21.3011	47517
					21.3144	39830
					21.3277	35862
					21.3409	35916
					21.3542	37818
					21.3675	35192
					21.3807	34909
					21.3937	41309
					21.407	33137
					21.4202	39039
					21.4335	32145
					21.4468	40503
					21.46	37725
					21.4733	39238
					21.4865	40464
					21.4995	35085
					21.5128	40605
					21.5261	28850
					21.5393	39601
					21.5526	37171
					21.5658	35748
					21.5791	33015
					21.5923	38228
					21.6054	43408
					21.6186	37143
					21.6319	39006
					21.6451	35101
					21.6584	36040
					21.6716	34805
					21.6849	31113
					21.6979	35713
					21.7112	37957
					21.7247	28950
					21.7377	41510
					21.7509	38799
					21.7642	37237
					21.7775	45654
					21.7907	41119
					21.8037	39357
					21.8173	39889
					21.8305	49643
					21.8435	54220
					21.8568	51638
					21.87	44858
					21.8833	41872
					21.8966	44923
					21.9098	52334
					21.9231	49262
					21.9363	45882
					21.9493	35542
					21.9626	33977
					21.9759	37517
					21.9891	38526
					22.0024	40267
					22.0156	33451
					22.0289	42360
					22.0421	39422
					22.0552	34526
					22.0684	36003
					22.085	41006
					22.1017	40255
					22.115	34070
					22.1282	40353
					22.1415	34100
					22.1547	36706
					22.1677	33034
					22.181	37297
					22.1945	43190
					22.2075	38595
					22.2208	40255
					22.234	38635
					22.2473	33652
					22.2606	34790
					22.2736	32394
					22.2871	38322
					22.3003	35803
					22.3133	36160
					22.3266	35307
					22.3399	28178
					22.3531	39883
					22.3664	36440
					22.3796	40350
					22.3929	36769
					22.4059	39479
					22.4192	34764
					22.4324	39229
					22.4457	35428
					22.4589	29034
					22.4722	32946
					22.4855	37592
					22.4987	39079
					22.5117	37500
					22.525	34200
					22.5382	37412
					22.5515	31380
					22.5648	40979
					22.578	49191
					22.5913	50407
					22.6045	37254
					22.6175	39850
					22.6308	37486
					22.6441	37986
					22.6573	41641
					22.6706	40957
					22.6838	36813
					22.6971	37268
					22.7104	38343
					22.7234	46664
					22.7366	46227
					22.7502	37440
					22.7631	35791
					22.7764	35848
					22.7897	45385
					22.8029	34180
					22.8162	36066
					22.8292	37310
					22.8427	38444
					22.856	36500
					22.869	36154
					22.8822	37391
					22.8955	37953
					22.9088	31525
					22.922	31604
					22.9353	35912
					22.9485	34562
					22.9618	42093
					22.9748	34596
					22.9881	31488
					23.0013	30866
					23.0146	35219
					23.0278	36006
					23.0411	35268
					23.0543	37564
					23.0676	36213
					23.0806	37226
					23.0939	41167
					23.1071	36869
					23.1204	36318
					23.1336	42410
					23.1469	41089
					23.1602	33589
					23.1734	37400
					23.1864	40172
					23.1997	30100
					23.2132	37269
					23.2262	41187
					23.2395	37137
					23.2527	32186
					23.266	37873
					23.2793	38561
					23.2922	39477
					23.3058	35032
					23.319	30682
					23.332	38334
					23.3453	34418
					23.3586	39637
					23.3752	45349
					23.3918	41493
					23.4051	43105
					23.4184	35991
					23.4316	36795
					23.4449	39653
					23.4579	36571
					23.4711	36677
					23.4846	32870
					23.4977	35993
					23.5109	29760
					23.5276	34313
					23.5408	32880
					23.5541	31858
					23.5671	35398
					23.5806	33525
					23.5938	47018
					23.6069	49842
					23.6201	48222
					23.6334	44864
					23.6466	46699
					23.6599	40488
					23.6731	32152
					23.6864	35756
					23.6994	31188
					23.7127	33145
					23.7259	36836
					23.7426	42256
					23.7558	31490
					23.7725	39963
					23.7857	33276
					23.799	39414
					23.8122	30165
					23.8255	32381
					23.8385	33345
					23.8518	29317
					23.8653	36604
					23.8783	34356
					23.8915	30333
					23.9048	33443
					23.9215	37111
					23.9381	42929
					23.9514	33651
					23.9683	42208
					23.9849	45024
					23.9981	35491
					24.0112	32897
					24.0244	41055
					24.041	42366
					24.0543	38259
					24.0676	36701
					24.0808	35695
					24.0975	43265
					24.1107	30285
					24.1237	40765
					24.1406	42993
					24.1539	34240
					24.1671	36747
					24.1838	45360
					24.1971	34236
					24.2137	43871
					24.2269	37367
					24.2436	40691
					24.2602	42390
					24.2735	32502
					24.2865	33120
					24.3034	41240
					24.32	41950
					24.3369	45676
					24.3536	47355
					24.3702	56900
					24.3868	60845
					24.4035	61733
					24.4204	63383
					24.437	57810
					24.4537	55529
					24.4703	51799
					24.487	43430
					24.5038	47907
					24.5205	51423
					24.5371	54424
					24.5538	44715
					24.5707	48265
					24.5876	42438
					24.6042	42772
					24.6209	45028
					24.6375	46852
					24.6541	48861
					24.6674	37663
					24.6843	42421
					24.7009	47150
					24.7176	47992
					24.7342	40228
					24.7508	43252
					24.7677	43216
					24.7844	45427
					24.801	47607
					24.8177	39244
					24.8343	44920
					24.8512	48041
					24.8679	51988
					24.8845	44389
					24.8977	43239
					24.9144	39968
					24.931	46974
					24.9479	45165
					24.9646	44587
					24.9812	41268
					24.9978	41582
					25.0145	41560
					25.0314	51235
					25.048	36324
					25.0647	38755
					25.0813	47577
					25.0982	49318
					25.1151	45624
					25.1318	40001
					25.1484	45382
					25.165	41662
					25.1817	39153
					25.1986	46317
					25.2152	50505
					25.2319	57942
					25.2485	55844
					25.2651	55625
					25.2818	84863
					25.2984	117900
					25.315	78587
					25.3317	51140
					25.3483	47927
					25.365	50937
					25.3816	48184
					25.3983	47218
					25.4149	44176
					25.4315	46961
					25.4482	41033
					25.4648	40817
					25.4817	47464
					25.4984	48724
					25.515	38954
					25.5316	47862
					25.5485	41915
					25.5654	46974
					25.5821	39645
					25.5987	41936
					25.6154	37833
					25.6323	39622
					25.6492	42323
					25.6658	45132
					25.6827	46991
					25.6993	53408
					25.716	51227
					25.7326	48253
					25.7493	45890
					25.7659	43073
					25.7825	46317
					25.7992	49576
					25.8158	43284
					25.8327	43441
					25.8494	44842
					25.866	38663
					25.8827	48273
					25.8996	43094
					25.9165	44984
					25.9331	51311
					25.9497	51002
					25.9664	48061
					25.983	50259
					25.9999	59543
					26.0165	52823
					26.0332	52424
					26.0498	49569
					26.0665	52160
					26.0831	49974
					26.0998	51195
					26.1164	49231
					26.133	43343
					26.1497	47889
					26.1663	51830
					26.1832	49515
					26.1999	52928
					26.2165	49038
					26.2331	48942
					26.2498	48750
					26.2667	51501
					26.2833	50409
					26.2999	49707
					26.3166	48953
					26.3332	53450
					26.3501	48091
					26.3668	51483
					26.3834	54010
					26.4001	50141
					26.4167	59962
					26.4336	61897
					26.4502	55635
					26.4669	53207
					26.4835	47256
					26.5002	58648
					26.5168	51384
					26.5334	49088
					26.5501	48890
					26.5667	49040
					26.5833	55079
					26.6	46541
					26.6166	50249
					26.6333	53914
					26.6499	44886
					26.6666	47901
					26.6832	54142
					26.6998	49062
					26.7165	50587
					26.7331	58056
					26.7497	66274
					26.7664	54347
					26.783	51966
					26.7997	64435
					26.8163	47553
					26.833	52635
					26.8496	54219
					26.8662	56356
					26.8829	45720
					26.8995	49848
					26.9161	48418
					26.9331	44200
					26.9497	52615
					26.9663	54104
					26.9832	53972
					27.0001	42070
					27.0168	52142
					27.0334	54342
					27.05	47090
					27.0667	53471
					27.0836	51515
					27.1002	49512
					27.1169	66006
					27.1335	49394
					27.1502	53738
					27.1668	60419
					27.1834	75629
					27.2001	64706
					27.2167	59340
					27.2334	57519
					27.25	58132
					27.2666	53516
					27.2833	54028
					27.2999	55102
					27.3165	55228
					27.3332	53299
					27.3498	60899
					27.3667	52649
					27.3834	55824
					27.4	54947
					27.4169	121682
					27.4336	448262
					27.4505	462203
					27.4671	280638
					27.4837	180116
					27.5004	147525
					27.517	127830
					27.5339	112288
					27.5506	93766
					27.5672	87248
					27.5841	95325
					27.6007	85166
					27.6176	80892
					27.6343	84061
					27.6509	75535
					27.6675	68335
					27.6842	70054
					27.7011	68294
					27.7177	72325
					27.7344	72873
					27.751	70054
					27.7679	74061
					27.7848	73629
					27.8014	75880
					27.8181	73264
					27.8347	72864
					27.8514	66277
					27.8683	65794
					27.8849	66479
					27.9016	66515
					27.9182	66417
					27.9348	73779
					27.9515	65524
					27.9681	68573
					27.9847	61039
					28.0014	68690
					28.018	66238
					28.0347	61005
					28.0513	67250
					28.0679	60377
					28.0846	64991
					28.1012	68205
					28.1179	60347
					28.1345	63843
					28.1512	60593
					28.1678	59016
					28.1844	70536
					28.2011	65879
					28.2177	71396
					28.2343	61963
					28.2512	65632
					28.2679	79319
					28.2845	68600
					28.3012	62359
					28.3181	72015
					28.335	58456
					28.3516	56312
					28.3682	64016
					28.3849	59450
					28.4015	63637
					28.4184	65348
					28.4351	58933
					28.4517	68585
					28.4684	93207
					28.4853	80551
					28.5022	78958
					28.5188	79430
					28.5354	65559
					28.5521	73428
					28.5687	65342
					28.5856	60622
					28.6023	64062
					28.6189	63077
					28.6355	60108
					28.6522	60746
					28.6688	67986
					28.6855	59799
					28.7021	67039
					28.7187	63701
					28.7354	59951
					28.752	56044
					28.7687	63465
					28.7853	60043
					28.8019	65616
					28.8186	64533
					28.8352	64788
					28.8519	59510
					28.8685	70126
					28.8851	59536
					28.9018	54424
					28.9184	58767
					28.9351	60029
					28.9517	68054
					28.9683	60351
					28.985	56198
					29.0016	54498
					29.0183	59905
					29.0349	67941
					29.0515	58967
					29.0682	62591
					29.0848	63184
					29.1015	59958
					29.1181	55345
					29.1348	65979
					29.1514	57748
					29.1683	60792
					29.1849	59500
					29.2016	57014
					29.2182	54888
					29.2351	56225
					29.252	66297
					29.2687	59884
					29.2853	62464
					29.3019	65949
					29.3186	64015
					29.3355	56201
					29.3521	60406
					29.3687	60022
					29.3854	70441
					29.4023	60484
					29.4192	60215
					29.4358	54833
					29.4525	52433
					29.4691	64378
					29.4857	56946
					29.5026	60613
					29.5193	72237
					29.5359	57682
					29.5526	63982
					29.5692	58962
					29.5859	65118
					29.6025	62270
					29.6191	60505
					29.6358	63146
					29.6524	61700
					29.669	52649
					29.6857	59344
					29.7023	60589
					29.719	58429
					29.7356	52138
					29.7523	52738
					29.7689	63914
					29.7855	61839
					29.8022	58064
					29.8188	55825
					29.8355	66628
					29.8521	59858
					29.8687	49932
					29.8854	44707
					29.9023	58161
					29.9189	62277
					29.9355	53822
					29.9524	59433
					29.9693	54262
					29.986	53998
					30.0026	55576
					30.0193	54935
					30.0359	53283
					30.0528	67158
					30.0694	62486
					30.0861	56963
					30.103	58409
					30.1196	60079
					30.1365	57582
					30.1532	54854
					30.1698	55404
					30.1865	65951
					30.2031	60106
					30.22	50086
					30.2366	52498
					30.2533	61289
					30.2699	61451
					30.2865	53197
					30.3032	54562
					30.3198	59403
					30.3365	54828
					30.3531	55553
					30.3697	62346
					30.3864	61368
					30.4033	58859
					30.4199	61053
					30.4366	61844
					30.4532	52014
					30.4699	51168
					30.4868	53687
					30.5034	48994
					30.5203	58713
					30.5369	59231
					30.5536	49588
					30.5705	55873
					30.5871	64638
					30.6038	60028
					30.6204	60120
					30.6373	59332
					30.6542	60086
					30.6708	54171
					30.6875	55723
					30.7041	50246
					30.7207	54166
					30.7376	58862
					30.7543	58713
					30.7709	52950
					30.7876	53567
					30.8042	59739
					30.8209	61511
					30.8375	60621
					30.8541	56870
					30.8708	55297
					30.8874	57338
					30.9041	53762
					30.9207	55144
					30.9373	56312
					30.954	51503
					30.9706	54445
					30.9872	52367
					31.0039	54284
					31.0208	55617
					31.0374	56189
					31.0541	51644
					31.071	53864
					31.0876	61986
					31.1045	58401
					31.1212	53911
					31.1378	52581
					31.1544	52015
					31.1711	61244
					31.188	55642
					31.2046	57394
					31.2213	48440
					31.2379	56072
					31.2545	60705
					31.2712	54263
					31.2878	67005
					31.3044	56523
					31.3211	62569
					31.3377	69936
					31.3546	69960
					31.3715	63398
					31.3882	62884
					31.4048	64256
					31.4215	54477
					31.4381	48654
					31.455	59805
					31.4716	48940
					31.4883	54959
					31.5049	54044
					31.5218	56108
					31.5387	59185
					31.5554	55372
					31.572	52628
					31.5886	61134
					31.6053	60923
					31.6222	55526
					31.6388	50919
					31.6555	55870
					31.6721	58268
					31.6887	61733
					31.7054	52964
					31.722	55956
					31.7387	55086
					31.7553	55298
					31.7719	62008
					31.7886	47707
					31.8052	59975
					31.8219	55714
					31.8385	56744
					31.8551	53977
					31.8718	55248
					31.8884	51040
					31.9051	55307
					31.9217	56605
					31.9383	53781
					31.955	53754
					31.9716	51756
					31.9883	55970
					32.0052	53521
					32.0218	54271
					32.0384	53499
					32.0551	50010
					32.072	51295
					32.0889	49609
[truncated: 25 more rows]

## Sheet: Suppl Fig. 2
PP PCYOX1				PP PCYOX1-like
Site	PP			Site	PP
27	0.994			27	1
28	0.893			28	0.996
29	1			29	1
30	1			30	1
31	0.393			31	0.98
32	0.976			32	0.999
33	1			33	1
34	1			34	1
35	0.944			35	1
36	0.998			36	1
37	1			37	1
38	1			38	1
39	1			39	1
40	1			40	1
41	1			41	1
42	1			42	1
43	1			43	1
44	1			44	1
45	1			45	1
46	1			46	1
47	1			47	1
48	0.974			48	1
49	1			49	1
50	1			50	1
51	1			51	1
52	1			52	1
53	1			53	1
54	1			54	1
55	0.943			55	1
56	0.993			56	0.624
57	1			57	1
58	0.925			58	0.998
59	1			59	1
60	1			60	1
61	0.991			61	1
62	1			62	1
63	1			63	1
64	0.974			64	1
65	1			65	1
66	0.905			66	0.933
67	1			67	1
68	1			68	1
69	1			69	1
70	1			70	1
71	1			71	1
72	1			72	1
73	1			73	1
74	0.743			74	0.998
75	0.841			75	0.999
76	0.794			76	1
77	0.999			77	1
78	1			78	1
79	0.934			79	1
80	0.793			80	0.998
81	1			81	1
82	1			82	1
83	1			83	1
84	1			84	1
85	1			85	1
86	1			86	1
87	0.987			87	1
88	1			88	0.999
89	1			89	1
90	1			90	1
91	1			91	1
92	1			92	0.989
93	1			93	1
94	1			94	1
95	1			95	1
96	1			96	1
97	0.977			97	1
98	1			98	1
99	0.999			99	1
100	1			100	1
101	0.978			101	0.988
102	1			102	1
103	1			103	1
104	1			104	1
105	1			105	0.999
106	0.648			106	0.75
107	0.216			107	1
108	0.988			108	1
109	0.91			109	1
110	0.426			110	1
111	0.99			111	1
112	0.988			112	1
113	1			113	1
114	0.981			114	1
115	1			115	1
116	0.998			116	1
117	1			117	1
118	1			118	0.989
119	1			119	1
120	0.997			120	0.992
121	0.958			121	0.993
122	0.969			122	0.999
123	1			123	0.581
124	1			124	1
125	1			125	1
126	1			126	1
127	1			127	1
128	0.998			128	1
129	1			129	1
130	0.746			130	1
131	0.999			131	1
132	0.978			132	1
133	0.999			133	1
134	0.358			134	1
135	0.932			135	1
136	1			136	1
137	0.989			137	1
138	0.951			138	1
139	1			139	1
140	0.971			140	1
141	1			141	1
142	1			142	1
143	0.501			143	1
144	0.995			144	1
145	1			145	1
146	1			146	1
147	1			147	1
148	1			148	1
149	0.968			149	1
150	1			150	1
151	1			151	1
152	1			152	1
153	1			153	1
154	1			154	1
155	0.985			155	1
156	1			156	1
157	1			157	1
158	1			158	1
159	1			159	1
160	1			160	1
161	1			161	1
162	0.997			162	1
163	1			163	1
164	1			164	1
165	1			165	1
166	1			166	1
167	0.987			167	1
168	1			168	1
169	1			169	1
170	1			170	1
171	0.554			171	1
172	1			172	1
173	1			173	1
174	1			174	0.602
175	0.999			175	0.996
176	1			176	1
177	0.991			177	1
178	1			178	1
179	1			179	1
180	1			180	0.785
181	1			181	1
182	0.999			182	1
183	1			183	1
184	1			184	0.991
185	0.962			185	0.829
186	0.52			186	0.994
187	1			187	1
188	0.826			188	0.991
189	0.511			189	1
190	0.996			190	1
191	1			191	1
192	1			192	1
193	0.879			193	1
194	1			194	1
195	0.985			195	1
196	0.992			196	1
197	1			197	1
198	0.751			198	0.987
199	0.962			199	1
200	1			200	1
201	0.997			201	1
202	1			202	0.993
203	1			203	1
204	1			204	1
205	1			205	1
206	0.853			206	1
207	0.998			207	1
208	0.998			208	1
209	0.975			209	1
210	0.994			210	1
211	0.983			211	0.995
212	0.993			212	1
213	1			213	1
214	0.999			214	0.969
215	1			215	1
216	0.917			216	0.998
217	1			217	1
218	1			218	1
219	1			219	1
220	1			220	0.998
221	1			221	1
222	1			222	1
223	1			223	1
224	0.992			224	1
225	0.453			225	0.953
226	0.994			226	0.594
227	0.966			227	0.996
228	1			228	1
229	1			229	1
230	1			230	1
231	1			231	1
232	1			232	1
233	1			233	1
234	1			234	0.999
235	1			235	1
236	1			236	1
237	1			237	1
238	0.999			238	1
239	0.993			239	1
240	0.957			240	1
241	1			241	1
242	1			242	1
243	1			243	0.555
244	1			244	1
245	0.646			245	0.999
246	1			246	1
247	1			247	1
248	1			248	1
249	1			249	1
250	1			250	1
251	1			251	1
252	0.999			252	1
253	1			253	1
254	1			254	1
255	0.968			255	1
256	1			256	1
257	1			257	1
258	1			258	1
259	0.383			259	0.999
260	0.984			260	1
261	1			261	1
262	0.997			262	1
263	1			263	1
264	0.446			264	1
265	1			265	0.999
266	0.996			266	1
267	0.586			267	0.789
268	1			268	1
269	0.489			269	0.549
270	1			270	1
271	0.614			271	1
272	0.714			272	0.599
273	1			273	0.992
274	1			274	0.86
275	0.974			275	1
276	1			276	1
277	0.657			277	0.78
278	0.998			278	0.586
279	0.471			279	1
280	0.914			280	1
281	0.697			281	0.616
282	0.913			282	0.786
283	1			283	0.999
284	0.95			284	1
285	0.374			285	0.999
286	0.432			286	1
287	0.993			287	0.935
288	0.309			288	1
289	1			289	0.999
290	0.995			290	0.969
291	1			291	0.989
292	0.799			292	0.369
293	1			293	1
294	0.485			294	0.566
295	0.993			295	0.999
296	0.546			296	1
297	0.992			297	0.889
298	1			298	0.991
299	0.473			299	1
300	0.906			300	1
301	0.993			301	0.827
302	0.999			302	1
303	0.974			303	1
304	1			304	0.998
305	1			305	1
306	0.997			306	1
307	1			307	0.999
308	0.408			308	1
309	0.939			309	0.686
310	1			310	0.575
311	0.649			311	0.999
312	1			312	0.527
313	1			313	0.472
314	1			314	0.986
315	0.995			315	1
316	0.945			316	1
317	1			317	0.954
318	0.994			318	1
319	1			319	0.862
320	1			320	0.993
321	0.999			321	1
322	1			322	0.865
323	0.979			323	1
324	1			324	1
325	1			325	0.996
326	0.73			326	0.534
327	1			327	0.914
328	1			328	0.999
329	0.979			329	0.489
330	1			330	1
331	0.999			331	0.988
332	1			332	1
333	0.996			333	0.988
334	0.766			334	0.999
335	0.956			335	1
336	1			336	1
337	0.985			337	1
338	0.897			338	1
339	0.957			339	0.983
340	1			340	1
341	0.944			341	1
342	1			342	1
343	0.934			343	1
344	1			344	1
345	0.982			345	1
346	1			346	1
347	0.992			347	1
348	0.981			348	1
349	1			349	1
350	0.977			350	1
351	1			351	1
352	0.976			352	1
353	1			353	1
354	1			354	1
355	0.704			355	1
356	0.281			356	1
357	0.919			357	1
358	0.969			358	1
359	0.362			359	1
360	0.465			360	1
361	1			361	1
362	0.9			362	0.998
363	1			363	1
364	0.938			364	0.987
365	0.759			365	0.991
366	0.998			366	1
367	0.998			367	0.824
368	1			368	1
369	1			369	0.536
370	0.938			370	1
371	0.995			371	1
372	1			372	1
373	0.697			373	0.505
374	1			374	0.921
375	0.999			375	0.987
376	0.999			376	1
377	1			377	1
378	1			378	0.961
379	0.976			379	1
380	0.998			380	1
381	0.688			381	1
382	0.999			382	1
383	0.985			383	0.973
384	1			384	1
385	1			385	0.989
386	0.843			386	0.554
387	0.491			387	1
388	0.961			388	1
389	0.296			389	1
390	0.831			390	1
391	0.41			391	1
392	0.351			392	1
393	0.546			393	1
394	0.457			394	1
395	0.629			395	1
396	0.967			396	1
397	0.383			397	0.57
398	0.971			398	1
399	0.782			399	1
400	0.962			400	1
401	1			401	1
402	1			402	1
403	1			403	0.989
404	0.764			404	0.746
405	1			405	0.996
406	1			406	1
407	0.942			407	0.82
408	0.994			408	0.989
409	0.931			409	0.93
410	1			410	1
411	0.994			411	1
412	0.841			412	1
413	0.995			413	0.999
414	1			414	1
415	0.97			415	1
416	0.986			416	1
417	0.997			417	1
418	1			418	1
419	1			419	1
420	0.824			420	1
421	1			421	1
422	0.996			422	1
423	1			423	0.994
424	0.969			424	0.982
425	0.998			425	0.999
426	0.354			426	1
427	0.999			427	1
428	0.979			428	1
429	0.688			429	0.578
430	1			430	1
431	1			431	0.458
432	1			432	1
433	1			433	1
434	1			434	1
435	0.999			435	0.538
436	1			436	0.258
437	0.684			437	0.677
438	1			438	1
439	1			439	1
440	1			440	0.99
441	1			441	0.998
442	1			442	0.976
443	1			443	1
444	1			444	1
445	0.971			445	1
446	0.999			446	0.994
447	1			447	1
448	1			448	0.998
449	1			449	1
450	0.997			450	1
451	0.681			451	1
452	1			452	0.969
453	1			453	0.987
454	1			454	1
455	0.996			455	1
456	0.995			456	0.999
457	1			457	1
458	1			458	1
459	1			459	1
460	1			460	0.835
461	1			461	1
462	1			462	1
463	1			463	0.892
464	1			464	1
465	1			465	1
466	1			466	1
467	1			467	1
468	1			468	1
469	1			469	1
470	1			470	1
471	1			471	1
472	0.998			472	1
473	1			473	1
474	0.997			474	1
475	1			475	1
476	1			476	1
477	1			477	1
478	1			478	1
479	1			479	1
480	1			480	1
481	1			481	1
482	1			482	0.983
483	0.999			483	0.531
484	1			484	1
485	0.993			485	1
486	0.929			486	1
487	0.521			487	1
488	0.999			488	1
489	1			489	1
490	1			490	1
491	1			491	0.989
492	1			492	1
493	0.986			493	1
494	1			494	0.991
495	0.979			495	1
496	1			496	1
497	1			497	1
498	1			498	1
499	0.998
500	1
501	1
502	1

## Sheet: Suppl. Fig 6a
PCYOX1 with S-Farnesyl-L-Cysteine				PCYOX1 with S-geranylgeranyl-L-Cysteine					PCYOX1 with N-acetyl-S-Farensyl-L-Cysteine					PCYOX1 with S-Farensyl-L-Cysteine Methyl Ester					PCYOX1 with Salirasib
[FC] (um)	app K cat			[GGC] (um)	app K cat				[NFC] (um)	app K cat				[FCOMe] (uM)	app K cat				[Salirasib] (uM)	app K cat
100	1.3579	1.34461		100	0.272004	0.264854			250	1.08862	0.946626			100	0.402014	0.394562			2500 (limit of solubility)	0.163847	0.18288
50	1.24733	1.2289		50	0.217724	0.216113			125	0.84572	0.805035			50	0.378852	0.390131			1000	0.123162	0.147432
25	1.10655	1.07251		25	0.166264	0.154683			62.5	0.560322	0.576838			25	0.312991	0.322457			500	0.122457	0.100906
12.5	0.964955	0.905337		12.5	0.130312	0.161833			31.25	0.350856	0.35005			12.5	0.291239	0.297885			250	0.082377	0.097382
6.25	0.76435	0.623565		6.25	0.103827	0.116415			15.625	0.238469	0.240685			6.25	0.268077	0.258409			62.5	0.088922	0.083887
3.125	0.526284	0.585398		3.125	0.080765	0.041893			7.8125	0.172004	0.220544			3.125	0.219335	0.195166			31.25	0.071803	0.062638
1.5625	0.328701	0.351662		1.5625	0.073515	0.071903			3.90625	0.156898	0.157503			1.5625	0.180262	0.164552			15.625	0.055086	0.057805
0.78125	0.230816	0.234945		0.78125	0.027694	0.045519			1.95312	0.137865	0.134743			0.78125	0.109366	0.111581
0.390625	0.151158	0.150856							0.976562	0.11279	0.104733			0.390625	0.083988	0.091843
0.195312	0.129755	0.0550477							0.488281	0.085196	0.074119			0.195313	0.058006	0.065861
PCYOX1-like with S-Farnesyl-L-Cysteine				PCYOX1-like with S-geranylgeranyl-L-Cysteine
[FC] (um)	app K cat			[GGC] (uM)	app K cat
100	1.53716	1.4366		100	0.30292	0.283384
50	1.36667	1.42941		50	0.238771	0.239174
25	1.05488	1.18449		25	0.221249	0.182578
12.5	0.71138	1.04219		12.5	0.138973	0.127996
6.25	0.434945	0.757704		6.25	0.10282	0.105237
3.125	0.356898	0.31007		3.125	0.100302	0.098389
1.5625	0.194461	0.211279		1.5625	0.084995	0.093756
0.78125	0.13001	0.138268		0.78125	0.080765	0.080765
0.390625	0.068379	0.083182		0.390625	0.070594	0.073515
0.0195312	0.044512	0.053374		0.0195312	0.027694	0.045519
PCYOX1 Y433A with S-Farnesyl-L-Cysteine
[FC] (um)	app K cat
100	0.60292	0.490232
50	0.399496	0.408258
25	0.30292	0.24995
12.5	0.257805	0.223968
6.25	0.144914	0.178147
3.125	0.073212	0.09859
1.5625	0.04995	0.071501
0.78125	0.012487	0.031219

## Sheet: Supplementary Fig. 8
					Ki with farnesyl-N-tranylcypromine
N-Farnesyl-Tranylcypromine -log (M)	% of Inhibition				[FC] (uM)	[Inhibitor]=0		[Inhibitor]=780 nM		[Inhibitor]=1560 nM		[Inhibitor]=3125 nM
-4.30103	65.4077	69.8555			100	1.3579	1.34461	1.35045	1.34461	1.20638	1.21329	1.1927	1.16032
-4.60206	63.908	68.3526			50	1.24733	1.2289	1.0286	0.943202	0.931923	0.906546	0.864048	0.852367
-4.90309	61.6767	59.2197			25	1.10655	1.07251	0.741591	0.668681	0.676133	0.576234	0.55851	0.565156
-5.20412	54.6753	55.867			12.5	0.964955	0.905337	0.435448	0.325881	0.41571	0.418731	0.404431	0.358711
-5.50515	43.298	38.8439			6.25	0.76435	0.623565	0.368781	0.271299	0.271702	0.244512	0.287009	0.201007
-5.80618	31.0917	31.1561			3.125	0.526284	0.585398	0.169789	0.13434	0.21148	0.140584	0.148238	0.150856
-6.10721	26.6237	24.9711			1.5625	0.328701	0.351662	0.090634	0.07996	0.147432	0.129708	0.109164	0.139376
-6.40824	16.3519	20.6936
-6.70927	7.81546	12.1387
-7.0103	8.50761	12.8324
-7.31133	4.65223	4.30636			Ki with farnesyl-S-propargyl
					[FC] (uM)	[Inhibitor]=0		[Inhibitor]=780 nM		[Inhibitor]=1560 nM		[Inhibitor]=3125 nM
S-farnesyl-propargyl	% of Inhibition				100	1.3579	1.34461	1.06711	0.906906	0.881538	0.931704	0.865958	0.896629
-3.30103	77.8661	77.5693			50	1.24733	1.2289	0.970758	0.983941	0.894766	0.80156	0.763331	0.796209
-3.6	78.7354	78.3538			25	1.10655	1.07251	0.836269	0.937372	0.781375	0.715015	0.647961	0.694239
-3.90309	78.9898	76.5941			12.5	0.964955	0.905337	0.801163	0.757548	0.647937	0.634853	0.662524	0.657376
-4.20412	77.0817	74.9616			6.25	0.76435	0.623565	0.568973	0.561148	0.514721	0.503394	0.452346	0.48998
-4.50515	69.8097	65.1667			3.125	0.526284	0.585398	0.453954	0.398627	0.422984	0.273668	0.316513	0.32913
-4.80618	54.8418	65.1243			1.5625	0.328701	0.351662	0.216145	0.18402	0.186457	0.147331	0.132399	0.138071
-5.10721	43.5628	54.0998
-5.40824	31.9446	39.6195
-5.70927	21.4714	20.8565
-6.0103	3.23842	16.6799
-6.31133	1.19253	17.1252

## Sheet: Supplementary Fig. 9
Reductive half-reaction							Oxidative half-reaction						Concentration dependence on rate of reduction
	[S-Farnesyl-L-cysteine]
T (s)	62.5 mM	125 mM	250 mM				T (s)	0.13 mM O2	0.31 mM O2	0.62 mM O2			[S-Farnesyl-L-cysteine] (uM)	Rate (min^-1)
1.25e-05	0.108073	0.114285	0.121157				1.25e-05	0.0342196	0.0423621	0.0452471			62.5	119.904	116.91	127.734
2.5e-05	0.108101	0.114493	0.121165				2.5e-05	0.0341976	0.0415993	0.0444456			125	115.92	113.646	124.158
3.75e-05	0.108369	0.114571	0.121578				3.75e-05	0.0343219	0.0409227	0.0439408			250	111.12	116.598	128.271
5e-05	0.108244	0.11444	0.121542				5e-05	0.0343138	0.0404299	0.0432809
6.25e-05	0.108209	0.114387	0.121488				6.25e-05	0.0343293	0.0402394	0.0428708
7.5e-05	0.108111	0.114379	0.121294				7.5e-05	0.034215	0.0400916	0.0427035
8.75e-05	0.108118	0.114432	0.121258				8.75e-05	0.0339868	0.0398534	0.0425877
0.0001	0.108191	0.114421	0.121283				0.0001	0.033785	0.0396775	0.0420687
0.0001125	0.108323	0.114393	0.121469				0.0001125	0.0335239	0.0396044	0.0412011
0.000125	0.108536	0.114425	0.121587				0.000125	0.0333231	0.0394131	0.0403301
0.0001375	0.10878	0.114432	0.121759				0.0001375	0.033143	0.0392562	0.0395994
0.00015	0.109014	0.114422	0.12191				0.00015	0.0329146	0.0391037	0.0390396
0.0001625	0.109227	0.114376	0.122061				0.0001625	0.0329419	0.0389174	0.0385141
0.000175	0.109468	0.114356	0.122179				0.000175	0.0331218	0.0385852	0.0381316
0.0001875	0.109817	0.114427	0.122348				0.0001875	0.0330647	0.0381558	0.0379231
0.0002	0.110057	0.114537	0.122449				0.0002	0.0328474	0.0376708	0.0378447
0.0002125	0.110183	0.11472	0.122463				0.0002125	0.0327305	0.0373976	0.0376992
0.000225	0.110393	0.114763	0.122463				0.000225	0.032728	0.0374262	0.0374863
0.0002375	0.1106	0.114734	0.122276				0.0002375	0.0326945	0.0377197	0.037172
0.00025	0.110828	0.114677	0.122129				0.00025	0.0327023	0.0381288	0.0366687
0.0002625	0.111031	0.114533	0.122053				0.0002625	0.0328805	0.0384553	0.036083
0.000275	0.111091	0.114345	0.121995				0.000275	0.0332085	0.0387083	0.0355655
0.0002875	0.111024	0.114092	0.121912				0.0002875	0.0335128	0.0387051	0.0352046
0.0003	0.110946	0.113876	0.121822				0.0003	0.0338059	0.038437	0.0351514
0.0003125	0.110876	0.113732	0.121739				0.0003125	0.0342164	0.0381456	0.0353107
0.000325	0.110809	0.113785	0.121635				0.000325	0.0348064	0.037979	0.035566
0.0003375	0.110777	0.113915	0.121545				0.0003375	0.0354153	0.0380787	0.0358244
0.00035	0.110771	0.114074	0.121405				0.00035	0.0358789	0.0384497	0.0361381
0.0003625	0.110848	0.114247	0.121219				0.0003625	0.0363307	0.0388778	0.0365135
0.000375	0.110918	0.114433	0.120975				0.000375	0.0368956	0.0392892	0.0369507
0.0003875	0.110974	0.114437	0.120904				0.0003875	0.03739	0.0396812	0.0372596
0.0004	0.11103	0.114405	0.121001				0.0004	0.0376889	0.0397414	0.0375449
0.0004125	0.111125	0.114434	0.121198				0.0004125	0.0378916	0.0395345	0.0379368
0.000425	0.111219	0.114487	0.121374				0.000425	0.0380952	0.0390609	0.038294
0.0004375	0.111215	0.114612	0.121643				0.0004375	0.038354	0.0384708	0.038664
0.00045	0.111058	0.114741	0.121887				0.00045	0.0386544	0.037841	0.038993
0.0004625	0.110886	0.114886	0.12202				0.0004625	0.0388497	0.0372164	0.0392351
0.000475	0.110714	0.114985	0.122142				0.000475	0.0389708	0.0366536	0.0394524
0.0004875	0.110631	0.114869	0.122206				0.0004875	0.0390671	0.0361639	0.0397176
0.0005	0.110659	0.114727	0.12225				0.0005	0.0390071	0.0355782	0.0399965
0.0005125	0.110691	0.114667	0.122286				0.0005125	0.0387857	0.0348333	0.0403417
0.000525	0.110768	0.11467	0.122161				0.000525	0.0383935	0.0340412	0.0406091
0.0005375	0.110803	0.114705	0.121967				0.0005375	0.0378719	0.0333522	0.0407656
0.00055	0.110814	0.11479	0.121731				0.00055	0.037467	0.0329159	0.0409371
0.0005625	0.110842	0.11475	0.121412				0.0005625	0.0372319	0.0328354	0.0410383
0.000575	0.110762	0.114601	0.121261				0.000575	0.0371645	0.0329522	0.0409972
0.0005875	0.110654	0.114435	0.121046				0.0005875	0.0371693	0.0330552	0.0409301
0.0006	0.110573	0.114255	0.120877				0.0006	0.0373423	0.0331361	0.040896
0.0006125	0.110455	0.114085	0.120752				0.0006125	0.0377781	0.0331019	0.040874
0.000625	0.110423	0.113999	0.120665				0.000625	0.0382035	0.0329089	0.0408127
0.0006375	0.1103	0.113949	0.120647				0.0006375	0.0385798	0.0324465	0.0406387
0.00065	0.110184	0.113779	0.120686				0.00065	0.0387789	0.0319112	0.0403727
0.0006625	0.110142	0.113596	0.120779				0.0006625	0.0386032	0.0315114	0.0401348
0.000675	0.110187	0.113486	0.120815				0.000675	0.0382209	0.0312059	0.0399692
0.0006875	0.1104	0.113511	0.120919				0.0006875	0.0378127	0.031124	0.0398664
0.0007	0.110495	0.113553	0.121044				0.0007	0.0374644	0.0313357	0.039668
0.0007125	0.11054	0.113701	0.121306				0.0007125	0.037079	0.0317437	0.0392871
0.000725	0.1106	0.113874	0.121618				0.000725	0.0365625	0.0321021	0.0386657
0.0007375	0.110736	0.114036	0.121855				0.0007375	0.0360746	0.0325028	0.0380155
0.00075	0.110834	0.114141	0.121959				0.00075	0.0356572	0.0329905	0.0374417
0.0007625	0.11097	0.114222	0.121916				0.0007625	0.0351528	0.0334643	0.0369899
0.000775	0.11104	0.114268	0.12197				0.000775	0.0346734	0.0337895	0.0365911
0.0007875	0.111135	0.11425	0.122042				0.0007875	0.0344037	0.0339253	0.0362217
0.0008	0.111156	0.114112	0.122096				0.0008	0.0345076	0.0339191	0.0359826
0.0008125	0.111114	0.114014	0.12219				0.0008125	0.0349004	0.0337855	0.0357497
0.000825	0.111002	0.113982	0.122177				0.000825	0.0355511	0.0335613	0.0354794
0.0008375	0.1109	0.113964	0.122123				0.0008375	0.0362453	0.0332148	0.0351815
0.00085	0.110826	0.11395	0.122005				0.00085	0.0367687	0.0327485	0.0348162
0.0008625	0.110897	0.113933	0.1218				0.0008625	0.036984	0.0323356	0.0342579
0.000875	0.110858	0.114053	0.121592				0.000875	0.0367466	0.0320724	0.0336741
0.0008875	0.110676	0.114127	0.121306				0.0008875	0.0362813	0.0319044	0.0330976
0.0009	0.110595	0.11413	0.121022				0.0009	0.0356875	0.0317934	0.0324769
0.0009125	0.1104	0.114067	0.12094				0.0009125	0.0349278	0.0317477	0.0319314
0.000925	0.110281	0.113859	0.120941				0.000925	0.0341174	0.0316836	0.0315535
0.0009375	0.110113	0.11369	0.120965				0.0009375	0.033282	0.0315632	0.0313779
0.00095	0.110033	0.11345	0.120969				0.00095	0.0324712	0.0313355	0.0313487
0.0009625	0.109918	0.113246	0.121018				0.0009625	0.0317542	0.0310101	0.0314047
0.000975	0.109897	0.113147	0.121086				0.000975	0.0311197	0.0307784	0.0315721
0.0009875	0.1099	0.113108	0.121122				0.0009875	0.0306054	0.0304968	0.031766
0.001	0.109942	0.113062	0.121157				0.001	0.0301511	0.0301116	0.0319465
0.0010125	0.109967	0.113084	0.121211				0.0010125	0.0297278	0.0297855	0.0320207
0.001025	0.109942	0.113108	0.121251				0.001025	0.0293483	0.029583	0.0321327
0.0010375	0.109897	0.113136	0.121183				0.0010375	0.0289558	0.0295104	0.0322275
0.00105	0.109813	0.113122	0.121097				0.00105	0.028595	0.029541	0.0322198
0.0010625	0.109736	0.113193	0.121051				0.0010625	0.0281602	0.0297493	0.0320238
0.001075	0.10961	0.113305	0.121058				0.001075	0.0277148	0.0299987	0.0317098
0.0010875	0.109453	0.113415	0.120972				0.0010875	0.0272157	0.0302107	0.0314377
0.0011	0.109272	0.113474	0.120982				0.0011	0.0266115	0.0302733	0.031092
0.0011125	0.109056	0.113485	0.120956				0.0011125	0.0260588	0.0303234	0.0306979
0.001125	0.108965	0.113556	0.121013				0.001125	0.0256659	0.0304185	0.0302415
0.0011375	0.109021	0.11369	0.12111				0.0011375	0.0253088	0.0305235	0.0298107
0.00115	0.109122	0.113774	0.121189				0.00115	0.0250075	0.0304563	0.0294974
0.0011625	0.109185	0.113821	0.1212				0.0011625	0.0247562	0.0301163	0.0292061
0.001175	0.109206	0.113757	0.121254				0.001175	0.024527	0.0296168	0.0288417
0.0011875	0.109209	0.113803	0.12138				0.0011875	0.0242112	0.0289884	0.0283902
0.0012	0.10929	0.113811	0.121509				0.0012	0.0237981	0.0282991	0.0277106
0.0012125	0.109436	0.113948	0.121635				0.0012125	0.0234301	0.0275534	0.0268989
0.001225	0.109583	0.113969	0.121639				0.001225	0.0230817	0.0269102	0.026042
0.0012375	0.109768	0.113913	0.121532				0.0012375	0.0228548	0.0264315	0.025254
0.00125	0.109803	0.113853	0.121404				0.00125	0.0226697	0.026017	0.0244997
0.0012625	0.109803	0.113831	0.121336				0.0012625	0.0225513	0.0256153	0.0238753
0.001275	0.109761	0.113827	0.121235				0.001275	0.0224411	0.0252517	0.0234512
0.0012875	0.109726	0.113753	0.121189				0.0012875	0.0224077	0.0249754	0.0230371
0.0013	0.109775	0.113669	0.121124				0.0013	0.0224316	0.0247024	0.0226352
0.0013125	0.109785	0.113623	0.121085				0.0013125	0.0225358	0.0244192	0.0222573
0.001325	0.109851	0.113623	0.12102				0.001325	0.0227074	0.0240098	0.0219266
0.0013375	0.109956	0.113598	0.121012				0.0013375	0.0228148	0.0235002	0.0217485
0.00135	0.110012	0.11357	0.121034				0.00135	0.022934	0.022946	0.0216612
0.0013625	0.110044	0.113549	0.121041				0.0013625	0.0230425	0.022337	0.0215395
0.001375	0.110128	0.113598	0.121123				0.001375	0.0230932	0.0216638	0.0213809
0.0013875	0.110246	0.113556	0.121277				0.0013875	0.0230808	0.0210164	0.0211903
0.0014	0.110372	0.113454	0.121381				0.0014	0.0229629	0.0204584	0.020908
0.0014125	0.110404	0.113429	0.121442				0.0014125	0.022736	0.0200239	0.020637
0.001425	0.110414	0.11338	0.121456				0.001425	0.0224581	0.019592	0.0204648
0.0014375	0.110361	0.11333	0.12137				0.0014375	0.022173	0.0191159	0.020351
0.00145	0.110323	0.113362	0.121377				0.00145	0.0218135	0.0186306	0.0201717
0.0014625	0.110207	0.113422	0.12136				0.0014625	0.0214024	0.0181666	0.0198377
0.001475	0.110221	0.113422	0.121327				0.001475	0.0210067	0.0177998	0.0194518
0.0014875	0.110225	0.113443	0.121298				0.0014875	0.0206398	0.0174239	0.0189255
0.0015	0.110215	0.113446	0.121294				0.0015	0.0202742	0.0171052	0.0184213
0.0015125	0.110187	0.113358	0.121305				0.0015125	0.0198992	0.0168864	0.0179708
0.001525	0.110194	0.113239	0.121315				0.001525	0.0195377	0.0167079	0.0175534
0.0015375	0.110163	0.113182	0.121416				0.0015375	0.0192464	0.0165544	0.0172094
0.00155	0.110051	0.11321	0.121398				0.00155	0.0190186	0.0163691	0.0168726
0.0015625	0.110054	0.113298	0.121401				0.0015625	0.0188138	0.0161727	0.0165699
0.001575	0.110044	0.113372	0.121379				0.001575	0.0185609	0.0160108	0.0162737
0.0015875	0.110023	0.113379	0.12135				0.0015875	0.018254	0.0158585	0.015954
0.0016	0.109964	0.113334	0.121257				0.0016	0.0179852	0.0156813	0.0156417
0.0016125	0.109995	0.113302	0.121113				0.0016125	0.0176845	0.0154995	0.0153977
0.001625	0.110041	0.113203	0.121084				0.001625	0.0173431	0.0153287	0.0151413
0.0016375	0.110044	0.113136	0.12102				0.0016375	0.0170666	0.0152192	0.0149083
0.00165	0.10996	0.113203	0.121027				0.00165	0.0168762	0.0151471	0.0148303
0.0016625	0.109949	0.113316	0.121049				0.0016625	0.0166939	0.0150056	0.0148206
0.001675	0.109949	0.113355	0.121099				0.001675	0.0165632	0.0147551	0.0147444
0.0016875	0.10996	0.113415	0.121142				0.0016875	0.0164265	0.014514	0.014684
0.0017	0.110044	0.113432	0.121174				0.0017	0.0161493	0.014223	0.0146408
0.0017125	0.110082	0.113439	0.121156				0.0017125	0.015812	0.0139348	0.0145901
0.001725	0.110068	0.113418	0.121209				0.001725	0.0155275	0.0136826	0.014477
0.0017375	0.110043	0.113383	0.121252				0.0017375	0.0152481	0.01341	0.014395
0.00175	0.109991	0.113351	0.121234				0.00175	0.0149947	0.0131319	0.0143275
0.0017625	0.109994	0.113344	0.121217				0.0017625	0.0147761	0.0128789	0.0142716
0.001775	0.109967	0.113358	0.121224				0.001775	0.0145624	0.0126956	0.0141915
0.0017875	0.109953	0.113365	0.121149				0.0017875	0.0142922	0.012551	0.0140293
0.0018	0.110054	0.113379	0.121098				0.0018	0.0139628	0.0123461	0.0138776
0.0018125	0.110029	0.113355	0.121073				0.0018125	0.0136661	0.0121076	0.0137477
0.001825	0.110036	0.113386	0.121044				0.001825	0.0133247	0.0118615	0.01361
0.0018375	0.110054	0.113464	0.12108				0.0018375	0.0128954	0.0115328	0.0135124
0.00185	0.110029	0.113506	0.121026				0.00185	0.0124629	0.0111981	0.0133988
0.0018625	0.110029	0.113584	0.121026				0.0018625	0.0120436	0.0109153	0.0131647
0.001875	0.110022	0.113601	0.120972				0.001875	0.0116735	0.0106924	0.012952
0.0018875	0.110092	0.113545	0.12089				0.0018875	0.0113128	0.0105298	0.012811
0.0019	0.110033	0.113492	0.120865				0.0019	0.0109753	0.0102921	0.0126115
0.0019125	0.109924	0.113506	0.120897				0.0019125	0.0106365	0.0101024	0.0124384
0.001925	0.109781	0.113474	0.120868				0.001925	0.0103651	0.00988891	0.0123009
0.0019375	0.109718	0.11346	0.120832				0.0019375	0.0101659	0.00976267	0.0121885
0.00195	0.109676	0.113446	0.120911				0.00195	0.00998083	0.00960697	0.0121086
0.0019625	0.109645	0.113555	0.120915				0.0019625	0.00981681	0.0094925	0.011969
0.001975	0.109526	0.113619	0.120814				0.001975	0.00957347	0.0094085	0.0118392
0.0019875	0.109463	0.113651	0.12075				0.0019875	0.00929942	0.00935148	0.0117355
0.002	0.109425	0.113651	0.1207				0.002	0.00898574	0.0092939	0.0115875
0.0020125	0.109491	0.113742	0.12066				0.0020125	0.00865624	0.009202	0.0114287
0.002025	0.109599	0.113785	0.120624				0.002025	0.00832871	0.00905558	0.0112798
0.0020375	0.109627	0.113862	0.120499				0.0020375	0.00810094	0.00895043	0.0111916
0.00205	0.109592	0.113823	0.120442				0.00205	0.00791524	0.0087999	0.0110691
0.0020625	0.109561	0.113756	0.12037				0.0020625	0.00770271	0.00866135	0.0109379
0.002075	0.109495	0.113725	0.120367				0.002075	0.00749046	0.00850454	0.0108255
0.0020875	0.10947	0.113732	0.120342				0.0020875	0.00729568	0.00832159	0.0107198
0.0021	0.109446	0.113735	0.120345				0.0021	0.00722448	0.00815642	0.0105595
0.0021125	0.109467	0.113725	0.120299				0.0021125	0.00713547	0.00808469	0.0103755
0.002125	0.109505	0.113802	0.120238				0.002125	0.00695452	0.00799718	0.0102217
0.0021375	0.10954	0.113813	0.120202				0.0021375	0.00674253	0.00791274	0.0101127
0.00215	0.109596	0.113802	0.120256				0.00215	0.00656577	0.00781957	0.0100224
0.0021625	0.109624	0.113806	0.120267				0.0021625	0.00638342	0.00768942	0.00999484
0.002175	0.109656	0.113852	0.120267				0.002175	0.00618395	0.00753537	0.00994148
0.0021875	0.109614	0.113823	0.120252				0.0021875	0.00595184	0.00738007	0.00982538
0.0022	0.109561	0.113848	0.120192				0.0022	0.00577964	0.00726532	0.0097001
0.0022125	0.109592	0.113894	0.120167				0.0022125	0.00560929	0.00712196	0.00962135
0.002225	0.109586	0.113845	0.120088				0.002225	0.00543732	0.00697961	0.00953777
0.0022375	0.10954	0.113802	0.120066				0.0022375	0.00529576	0.00682161	0.00941357
0.00225	0.109593	0.113813	0.120024				0.00225	0.0051848	0.00670825	0.00924983
0.0022625	0.109642	0.113767	0.120088				0.0022625	0.00512936	0.00659098	0.009147
0.002275	0.109589	0.113788	0.120109				0.002275	0.00506475	0.00646137	0.00911931
0.0022875	0.109617	0.113778	0.120159				0.0022875	0.00495834	0.00634039	0.00906216
0.0023	0.10968	0.113813	0.120142				0.0023	0.0048738	0.00625755	0.00900206
0.0023125	0.109645	0.11382	0.120041				0.0023125	0.00480624	0.00614486	0.00895171
0.002325	0.109676	0.113859	0.120045				0.002325	0.00467869	0.00606522	0.00887422
0.0023375	0.109669	0.113961	0.120059				0.0023375	0.00453891	0.00601777	0.0088284
0.00235	0.109666	0.113968	0.120113				0.00235	0.00442358	0.0058936	0.00876146
0.0023625	0.109624	0.113947	0.120124				0.0023625	0.00424783	0.00575896	0.00871573
0.002375	0.109613	0.113922	0.120077				0.002375	0.00409791	0.00562547	0.00867738
0.0023875	0.109711	0.113922	0.120038				0.0023875	0.00394297	0.00553685	0.00865723
0.0024	0.10975	0.114003	0.12006				0.0024	0.00374556	0.0054553	0.00859897
0.0024125	0.109725	0.114	0.120017				0.0024125	0.00360402	0.00536099	0.00853119
0.002425	0.109785	0.114003	0.119956				0.002425	0.00352618	0.00528594	0.00850311
0.0024375	0.109823	0.113922	0.119938				0.0024375	0.00345514	0.00528853	0.00846776
0.00245	0.109851	0.113894	0.120002				0.00245	0.00333662	0.00534092	0.00843098
0.0024625	0.109781	0.113887	0.120049				0.0024625	0.00317957	0.00538692	0.00838627
0.002475	0.109705	0.113869	0.119992				0.002475	0.0030444	0.00536647	0.00830718
0.0024875	0.109687	0.113894	0.11992				0.0024875	0.00295863	0.00529058	0.00823499
0.0025	0.109677	0.113989	0.119881				0.0025	0.00288229	0.00519594	0.00817964
0.0025125	0.109666	0.113993	0.119846				0.0025125	0.00281512	0.00513001	0.00812548
0.002525	0.109694	0.113996	0.119782				0.002525	0.00274889	0.00505918	0.0080864
0.0025375	0.109736	0.114042	0.119749				0.0025375	0.00264142	0.00499297	0.00804822
0.00255	0.109795	0.114042	0.119753				0.00255	0.00247446	0.00495926	0.00800647
0.0025625	0.109816	0.114091	0.119735				0.0025625	0.00230864	0.00489908	0.00795944
0.002575	0.109883	0.114123	0.119721				0.002575	0.0022339	0.00484606	0.00794857
0.0025875	0.109938	0.11406	0.119706				0.0025875	0.00212766	0.00480223	0.00794161
0.0026	0.109963	0.113993	0.119724				0.0026	0.00202229	0.00471545	0.00791813
0.0026125	0.109984	0.113979	0.119699				0.0026125	0.00200479	0.00470192	0.00784999
0.002625	0.110019	0.114031	0.119817				0.002625	0.00203433	0.00477286	0.00777974
0.0026375	0.10997	0.114134	0.11992				0.0026375	0.00198353	0.00475907	0.00774954
0.00265	0.110019	0.114158	0.119999				0.00265	0.00186747	0.00473086	0.0077048
0.0026625	0.110117	0.114088	0.119999				0.0026625	0.00171806	0.00468327	0.00765689
0.002675	0.110127	0.114042	0.11991				0.002675	0.00163984	0.00466749	0.0075758
0.0026875	0.110106	0.114102	0.119885				0.0026875	0.0016454	0.00467722	0.00750079
0.0027	0.110064	0.114084	0.119781				0.0027	0.0016215	0.00467326	0.00749868
0.0027125	0.10997	0.114112	0.119835				0.0027125	0.00159178	0.00466164	0.00750144
0.002725	0.109938	0.114105	0.119878				0.002725	0.00153003	0.0046612	0.00747189
0.0027375	0.109973	0.114077	0.119856				0.0027375	0.00145439	0.00465902	0.0073946
0.00275	0.110033	0.11406	0.119845				0.00275	0.00141859	0.00465735	0.00734739
0.0027625	0.110096	0.114112	0.119728				0.0027625	0.00137435	0.00465868	0.00733156
0.002775	0.11012	0.114095	0.119681				0.002775	0.00130566	0.00461281	0.00729374
0.0027875	0.110099	0.114116	0.119699				0.0027875	0.00126555	0.00454935	0.00725361
0.0028	0.110009	0.114127	0.119714				0.0028	0.00126075	0.00451299	0.00724341
0.0028125	0.110047	0.114134	0.119699				0.0028125	0.00122477	0.00448929	0.00723892
0.002825	0.110065	0.114208	0.119756				0.002825	0.00117029	0.00447881	0.00725423
0.0028375	0.110058	0.114222	0.119935				0.0028375	0.00111292	0.00446033	0.00723598
0.00285	0.110089	0.11425	0.119946				0.00285	0.00107795	0.00443827	0.00724119
0.0028625	0.110117	0.114314	0.119992				0.0028625	0.00106743	0.00442875	0.00727598
0.002875	0.110072	0.114395	0.120056				0.002875	0.00108182	0.00439348	0.0072925
0.0028875	0.110089	0.114331	0.120013				0.0028875	0.00112654	0.00431483	0.00729272
0.0029	0.110138	0.114303	0.11997				0.0029	0.00109809	0.00428524	0.00729713
0.0029125	0.110194	0.114321	0.119999				0.0029125	0.000987015	0.00427157	0.00733798
0.002925	0.110152	0.114395	0.120103				0.002925	0.000900249	0.00424088	0.00736453
0.0029375	0.110107	0.114434	0.120128				0.0029375	0.000915176	0.0041914	0.00733028
0.00295	0.110058	0.11449	0.120128				0.00295	0.000937968	0.0041577	0.00729032
0.0029625	0.110033	0.114437	0.120239				0.0029625	0.000912256	0.00417353	0.00728965
0.002975	0.110002	0.11449	0.120268				0.002975	0.000875557	0.004159	0.00732266
0.0029875	0.109977	0.114533	0.120264				0.0029875	0.000866205	0.00416295	0.00732977
0.003	0.109974	0.114519	0.120257				0.003	0.00087808	0.00415173	0.00734752
0.0030125	0.109988	0.114416	0.120264				0.0030125	0.000923637	0.00412744	0.00739627
0.003025	0.109988	0.114391	0.120228				0.003025	0.000902862	0.00410397	0.00743335
0.0030375	0.10997	0.11442	0.12021				0.0030375	0.000885078	0.00405167	0.00738967
0.00305	0.110002	0.114416	0.120221				0.00305	0.000867344	0.00396467	0.00734089
0.0030625	0.110026	0.114423	0.12026				0.0030625	0.000882879	0.00390081	0.0073195
0.003075	0.109925	0.114441	0.120304				0.003075	0.000877708	0.00386087	0.00728686
0.0030875	0.109837	0.114444	0.120275				0.0030875	0.000877564	0.00381873	0.00727636
0.0031	0.10983	0.114508	0.120232				0.0031	0.000868801	0.0038071	0.00732398
0.0031125	0.109841	0.114586	0.120318				0.0031125	0.000883771	0.00381669	0.00737756
0.003125	0.109862	0.114617	0.12035				0.003125	0.000867474	0.00383008	0.00741995
0.0031375	0.109939	0.114589	0.120354				0.0031375	0.000816617	0.00380297	0.00745374
0.00315	0.109984	0.114469	0.120314				0.00315	0.00079045	0.00376036	0.00746349
0.0031625	0.110022	0.114441	0.120321				0.0031625	0.000783864	0.0037247	0.0073955
0.003175	0.109931	0.114483	0.120421				0.003175	0.000747665	0.00367991	0.00734314
0.0031875	0.109931	0.11448	0.120436				0.0031875	0.000698862	0.00362226	0.00736474
0.0032	0.10989	0.114434	0.120421				0.0032	0.000664856	0.00356353	0.00741986
0.0032125	0.109886	0.114388	0.120436				0.0032125	0.000654065	0.00350784	0.00746083
0.003225	0.109862	0.114483	0.120432				0.003225	0.000670395	0.00341719	0.00748065
0.0032375	0.109862	0.114504	0.120565				0.0032375	0.000707868	0.00335678	0.0074624
0.00325	0.109991	0.114448	0.120561				0.00325	0.000690735	0.00328628	0.00746777
0.0032625	0.110072	0.114398	0.120525				0.0032625	0.000660084	0.00325993	0.00750284
0.003275	0.110173	0.11436	0.120529				0.003275	0.000651286	0.00324695	0.00753189
0.0032875	0.11017	0.114289	0.120579				0.0032875	0.000637858	0.00319817	0.00750328
0.0033	0.110155	0.114225	0.120629				0.0033	0.000662896	0.00320291	0.00748756
0.0033125	0.110117	0.114176	0.120643				0.0033125	0.00067663	0.00321876	0.00748929
0.003325	0.11003	0.114102	0.12064				0.003325	0.000660641	0.00319235	0.00750302
0.0033375	0.110036	0.114141	0.12064				0.0033375	0.000636501	0.00317281	0.00752369
0.00335	0.110061	0.114166	0.120658				0.00335	0.000622026	0.00320497	0.00755251
0.0033625	0.110029	0.114197	0.120629				0.0033625	0.000646577	0.00322839	0.00757606
0.003375	0.110005	0.114286	0.120704				0.003375	0.000645861	0.00322378	0.0075477
0.0033875	0.110015	0.11436	0.120744				0.0033875	0.000694735	0.00324149	0.00753821
0.0034	0.110008	0.114427	0.120769				0.0034	0.000671505	0.00333024	0.00759926
0.0034125	0.109956	0.114455	0.120715				0.0034125	0.000588822	0.00339461	0.00769384
0.003425	0.110089	0.114434	0.120719				0.003425	0.000542545	0.00347251	0.00775633
0.0034375	0.110124	0.114448	0.120708				0.0034375	0.0004962	0.00349892	0.00778003
0.00345	0.110166	0.114367	0.120662				0.00345	0.000463277	0.0034653	0.00780257
0.0034625	0.110264	0.114321	0.120669				0.0034625	0.000486723	0.00343404	0.00782298
0.003475	0.110292	0.114286	0.120694				0.003475	0.000495888	0.00341989	0.00782003
0.0034875	0.11025	0.114155	0.120773				0.0034875	0.000458382	0.00345631	0.007837
0.0035	0.110236	0.114166	0.120737				0.0035	0.000422782	0.00346331	0.00787118
0.0035125	0.11026	0.114173	0.12064				0.0035125	0.000356969	0.00346993	0.00788735
0.003525	0.110257	0.114212	0.120561				0.003525	0.00034661	0.00349935	0.00791001
0.0035375	0.110281	0.114293	0.120529				0.0035375	0.000367037	0.00349495	0.0079257
0.00355	0.110309	0.114247	0.120522				0.00355	0.000411119	0.00351685	0.00788921
0.0035625	0.110285	0.114212	0.120626				0.0035625	0.000438371	0.0035515	0.00782468
0.003575	0.110344	0.114173	0.120636				0.003575	0.000459706	0.00359058	0.00777207
0.0035875	0.110316	0.114176	0.12064				0.0035875	0.000466756	0.00359785	0.00778435
0.0036	0.110284	0.114247	0.120568				0.0036	0.000463987	0.00356167	0.00783805
0.0036125	0.110284	0.11425	0.120575				0.0036125	0.000469693	0.0035762	0.0078622
0.003625	0.110386	0.114265	0.120554				0.003625	0.000464616	0.00362071	0.00784908
0.0036375	0.110414	0.114247	0.120518				0.0036375	0.000448067	0.00363004	0.00781899
0.00365	0.110424	0.114296	0.120582				0.00365	0.000452887	0.00364493	0.00779678
0.0036625	0.110459	0.114289	0.120647				0.0036625	0.000479924	0.00364656	0.0078529
0.003675	0.110484	0.114314	0.120697				0.003675	0.000514524	0.0036639	0.00788761
0.0036875	0.110494	0.114314	0.120708				0.0036875	0.000498399	0.00371396	0.00791191
0.0037	0.110564	0.114328	0.120733				0.0037	0.000498461	0.00377286	0.00793839
0.0037125	0.110543	0.114353	0.120715				0.0037125	0.000474523	0.00380245	0.00792052
0.003725	0.110417	0.114395	0.120779				0.003725	0.000451506	0.00380419	0.00790672
0.0037375	0.110319	0.114378	0.120768				0.0037375	0.000437355	0.00376172	0.00791677
0.00375	0.110271	0.114381	0.120671				0.00375	0.000435772	0.00379517	0.00790637
0.0037625	0.110288	0.114448	0.120628				0.0037625	0.000421231	0.00386001	0.00789952
0.003775	0.110365	0.114473	0.120646				0.003775	0.000447791	0.00391726	0.0078992
0.0037875	0.110358	0.114505	0.120704				0.0037875	0.000447634	0.00389535	0.00789631
0.0038	0.11026	0.11443	0.120801				0.0038	0.000457142	0.00387096	0.00786625
0.0038125	0.110211	0.114395	0.120833				0.0038125	0.000442214	0.00389113	0.0078318
0.003825	0.110277	0.114399	0.120873				0.003825	0.000422542	0.00386771	0.00778501
0.0038375	0.110274	0.114374	0.120912				0.0038375	0.00041522	0.00384993	0.00774767
0.00385	0.110257	0.114332	0.12088				0.00385	0.000422557	0.00384867	0.00771578
0.0038625	0.110264	0.114325	0.120791				0.0038625	0.000414294	0.00384873	0.00766893
0.003875	0.110204	0.114364	0.120787				0.003875	0.000370466	0.00380926	0.00765647
0.0038875	0.110208	0.114346	0.120794				0.0038875	0.000357607	0.00372655	0.00763856
0.0039	0.11026	0.11424	0.120755				0.0039	0.000340359	0.00366728	0.00763602
0.0039125	0.110271	0.11418	0.120744				0.0039125	0.00034979	0.00363465	0.00764219
0.003925	0.110222	0.114258	0.120783				0.003925	0.00040153	0.00360802	0.00765209
0.0039375	0.110197	0.114399	0.120844				0.0039375	0.000425612	0.00362159	0.00762444
0.00395	0.110201	0.114409	0.12084				0.00395	0.000438756	0.00364054	0.00761932
0.0039625	0.110246	0.114392	0.120786				0.0039625	0.0004541	0.00362541	0.00757841
0.003975	0.110215	0.114335	0.120761				0.003975	0.000438079	0.00362815	0.00753981
0.0039875	0.110138	0.114339	0.120876				0.0039875	0.000464996	0.00362221	0.00755042
0.004	0.110145	0.11436	0.121009				0.004	0.000406635	0.00360579	0.0075948
0.0040125	0.110211	0.114363	0.121027				0.0040125	0.000338994	0.00362073	0.00768314
0.004025	0.110264	0.114331	0.120991				0.004025	0.00037515	0.00363793	0.0077542
0.0040375	0.110299	0.114342	0.12093				0.0040375	0.000375463	0.00362779	0.00775651
0.00405	0.110243	0.114353	0.120905				0.00405	0.000413718	0.00362992	0.00770588
0.0040625	0.110194	0.114345	0.120823				0.0040625	0.000450322	0.00362735	0.0076558
0.004075	0.11019	0.114374	0.120851				0.004075	0.000425869	0.00362233	0.00757717
0.0040875	0.110187	0.114307	0.120962				0.0040875	0.000377562	0.00363071	0.00748872
0.0041	0.110131	0.114335	0.121016				0.0041	0.000402877	0.00360125	0.0074548
0.0041125	0.110162	0.114275	0.120962				0.0041125	0.000439693	0.00353035	0.00743884
0.004125	0.110156	0.114219	0.121013				0.004125	0.000469347	0.0035487	0.0074777
0.0041375	0.110068	0.114145	0.121048				0.0041375	0.00047935	0.00357848	0.00755923
0.00415	0.110072	0.114123	0.121002				0.00415	0.000515227	0.00358941	0.00763558
0.0041625	0.110033	0.114085	0.12098				0.0041625	0.000507873	0.00362577	0.00761762
0.004175	0.110043	0.114113	0.120955				0.004175	0.000507503	0.00366632	0.00762859
0.0041875	0.110022	0.11412	0.120944				0.0041875	0.000523521	0.00366805	0.00766303
0.0042	0.110117	0.114106	0.120973				0.0042	0.000582727	0.00369534	0.00768261
0.0042125	0.110141	0.114053	0.120991				0.0042125	0.000582115	0.00367965	0.00770109
0.004225	0.110092	0.114078	0.120973				0.004225	0.000589259	0.00361942	0.00772781
0.0042375	0.110075	0.11413	0.12102				0.0042375	0.000569854	0.0035489	0.00774283
0.00425	0.110071	0.114085	0.120991				0.00425	0.00051682	0.00358039	0.00774726
0.0042625	0.110036	0.114162	0.121027				0.0042625	0.000484059	0.00362126	0.00774061
0.004275	0.109935	0.114152	0.121034				0.004275	0.000468225	0.00366073	0.0076712
0.0042875	0.109879	0.11412	0.120966				0.0042875	0.000467814	0.00371556	0.00766105
0.0043	0.109802	0.114116	0.121009				0.0043	0.000495429	0.00374228	0.007651
0.0043125	0.109656	0.114113	0.121027				0.0043125	0.000523301	0.00370212	0.00766101
0.004325	0.109582	0.114067	0.121066				0.004325	0.000556215	0.00361924	0.00766124
0.0043375	0.109572	0.113993	0.12102				0.0043375	0.000511283	0.00361548	0.0076549
0.00435	0.109691	0.113943	0.121073				0.00435	0.000485793	0.0036472	0.00764924
0.0043625	0.109694	0.113982	0.121031				0.0043625	0.000503	0.00367891	0.00767709
0.004375	0.109701	0.114021	0.121023				0.004375	0.000497077	0.00368012	0.00771466
0.0043875	0.109743	0.114028	0.121059				0.0043875	0.000492483	0.00369088	0.00771782
0.0044	0.109831	0.114077	0.121084				0.0044	0.000481335	0.00367474	0.00766672
0.0044125	0.109876	0.114102	0.121131				0.0044125	0.000492605	0.0037184	0.00755808
0.004425	0.109911	0.114067	0.121181				0.004425	0.000528099	0.0038143	0.00753911
0.0044375	0.1099	0.114127	0.121157				0.0044375	0.000560895	0.00384599	0.00759245
0.00445	0.109942	0.114215	0.121117				0.00445	0.000542362	0.00387804	0.00769012
0.0044625	0.109984	0.114169	0.121085				0.0044625	0.000477701	0.0039146	0.00777971
0.004475	0.109942	0.114197	0.121034				0.004475	0.000397107	0.00385483	0.00779518
0.0044875	0.109837	0.114173	0.120973				0.0044875	0.000381877	0.00380222	0.007767
0.0045	0.109782	0.114137	0.120869				0.0045	0.000381558	0.0037818	0.0077262
0.0045125	0.109803	0.11419	0.120869				0.0045125	0.000396561	0.00381786	0.00768474
0.004525	0.109837	0.114194	0.120941				0.004525	0.000429998	0.00386292	0.00765998
0.0045375	0.109897	0.114254	0.120909				0.0045375	0.00043541	0.0038749	0.00764583
0.00455	0.109904	0.114247	0.120938				0.00455	0.000404845	0.00386248	0.00764368
0.0045625	0.109914	0.114271	0.120981				0.0045625	0.000405097	0.00388447	0.00761883
0.004575	0.109904	0.114264	0.12097				0.004575	0.00037331	0.00387232	0.00759687
0.0045875	0.109872	0.114243	0.120987				0.0045875	0.000353912	0.00386264	0.0075663
0.0046	0.109841	0.114243	0.121041				0.0046	0.000412695	0.00390195	0.00754102
0.0046125	0.1099	0.114166	0.121059				0.0046125	0.000463444	0.00395142	0.00751977
0.004625	0.109931	0.114116	0.121023				0.004625	0.000433884	0.00394342	0.00753752
0.0046375	0.109921	0.114081	0.121019				0.0046375	0.00040095	0.00392295	0.00752087
0.00465	0.109816	0.114092	0.121037				0.00465	0.000369339	0.00389061	0.00749629
0.0046625	0.10976	0.114067	0.120973				0.0046625	0.000397783	0.00388815	0.00747163
0.004675	0.109795	0.114102	0.120912				0.004675	0.000418889	0.00387778	0.00743555
0.0046875	0.10976	0.114049	0.120841				0.0046875	0.00040348	0.00384749	0.00737085
0.0047	0.109795	0.113986	0.120816				0.0047	0.000400728	0.00384122	0.00737258
0.0047125	0.109858	0.113933	0.120794				0.0047125	0.000386708	0.00381599	0.00736525
0.004725	0.109886	0.113961	0.120729				0.004725	0.000349047	0.00382579	0.00730991
0.0047375	0.109855	0.113993	0.120812				0.0047375	0.000391597	0.00385159	0.00725463
0.00475	0.109837	0.11406	0.120812				0.00475	0.000424449	0.00385866	0.00720848
0.0047625	0.10982	0.114113	0.120733				0.0047625	0.000387622	0.00378527	0.00727771
0.004775	0.109757	0.114134	0.120708				0.004775	0.000384273	0.0037335	0.00734149
0.0047875	0.10983	0.114155	0.120701				0.0047875	0.000397336	0.00380544	0.00737891
0.0048	0.109841	0.114116	0.120661				0.0048	0.000388477	0.00385012	0.0073749
0.0048125	0.109778	0.114074	0.120715				0.0048125	0.000367134	0.00381388	0.00738062
0.004825	0.109711	0.114053	0.120729				0.004825	0.000349726	0.00384138	0.00738434
0.0048375	0.109725	0.113996	0.120715				0.0048375	0.000332248	0.00387322	0.00736981
0.00485	0.109725	0.11394	0.120704				0.00485	0.000316988	0.00390341	0.00737904
0.0048625	0.109764	0.113908	0.120697				0.0048625	0.000323974	0.0039643	0.00742515
0.004875	0.109778	0.11388	0.120707				0.004875	0.000334452	0.00396408	0.00744657
0.0048875	0.109869	0.113884	0.120776				0.0048875	0.000335594	0.00394172	0.00745626
0.0049	0.109865	0.113855	0.120794				0.0049	0.000337855	0.00395738	0.00740839
0.0049125	0.109893	0.113891	0.120804				0.0049125	0.000370422	0.00400101	0.00734518
0.004925	0.109876	0.113933	0.120765				0.004925	0.000422966	0.00409129	0.00730827
0.0049375	0.109879	0.113965	0.120726				0.0049375	0.000452859	0.00414104	0.00729731
0.00495	0.109862	0.114017	0.120665				0.00495	0.000425916	0.00414141	0.00726364
0.0049625	0.109865	0.114088	0.120675				0.0049625	0.000345692	0.00410732	0.00725019
0.004975	0.109806	0.114032	0.120593				0.004975	0.000316001	0.00407146	0.00725746
0.0049875	0.109802	0.113933	0.120593				0.0049875	0.000270928	0.00401417	0.00730147
0.005	0.109841	0.113824	0.120568				0.005	0.000259886	0.00395806	0.00736422
0.0050125	0.109816	0.11376	0.120579				0.0050125	0.000286575	0.00387609	0.00738987
0.005025	0.109778	0.113788	0.120618				0.005025	0.00028551	0.00387897	0.00738542
0.0050375	0.109778	0.113707	0.120575				0.0050375	0.000280225	0.00396606	0.00735229
0.00505	0.109799	0.113623	0.1205				0.00505	0.000266439	0.00405721	0.00734131
0.0050625	0.109858	0.113531	0.120525				0.0050625	0.000220554	0.00405659	0.00738529
0.005075	0.109872	0.113552	0.120515				0.005075	0.000262179	0.0040161	0.00744049
0.0050875	0.109802	0.113566	0.120539				0.0050875	0.000292484	0.00400552	0.00750277
0.0051	0.109771	0.113573	0.120586				0.0051	0.000299397	0.00406694	0.00753724
0.0051125	0.109733	0.113612	0.120575				0.0051125	0.00028966	0.00408466	0.00756123
0.005125	0.109813	0.113633	0.120668				0.005125	0.000267329	0.00408536	0.00755931
0.0051375	0.109817	0.113672	0.120633				0.0051375	0.00026765	0.00410593	0.00748541
0.00515	0.109778	0.113584	0.120568				0.00515	0.000210748	0.00413023	0.00741761
0.0051625	0.109774	0.113517	0.120568				0.0051625	0.000211039	0.00412623	0.00740239
0.005175	0.109767	0.113549	0.12064				0.005175	0.000258589	0.0041275	0.00742581
0.0051875	0.109673	0.11363	0.120654				0.0051875	0.000307944	0.0041479	0.00743728
0.0052	0.109645	0.113711	0.12069				0.0052	0.000367562	0.00410354	0.00743589
0.0052125	0.109694	0.113661	0.120715				0.0052125	0.000424792	0.00402961	0.00744579
0.005225	0.109733	0.113654	0.120736				0.005225	0.000408521	0.00399772	0.00743345
0.0052375	0.109746	0.113686	0.120647				0.0052375	0.0003308	0.00400553	0.0074664
0.00525	0.109757	0.11376	0.120632				0.00525	0.000282883	0.00401942	0.00752045
0.0052625	0.109802	0.113732	0.120668				0.0052625	0.000290554	0.00404394	0.0075371
0.005275	0.109911	0.113739	0.120772				0.005275	0.000325873	0.00407755	0.00751736
0.0052875	0.109977	0.113743	0.120811				0.0052875	0.000319699	0.00405128	0.00752919
0.0053	0.109963	0.113774	0.120818				0.0053	0.000307148	0.00402625	0.0075551
0.0053125	0.109862	0.113757	0.120857				0.0053125	0.000312876	0.00403613	0.007567
0.005325	0.109799	0.113725	0.120868				0.005325	0.000312096	0.00402767	0.00757745
0.0053375	0.109698	0.113718	0.1209				0.0053375	0.000331755	0.00396995	0.00757519
0.00535	0.109716	0.113602	0.120901				0.00535	0.000372964	0.0039828	0.00757972
0.0053625	0.109709	0.113595	0.12089				0.0053625	0.000399399	0.00404756	0.00755476
0.005375	0.109667	0.113598	0.120872				0.005375	0.000401967	0.00409254	0.00754478
0.0053875	0.109667	0.113665	0.120822				0.0053875	0.000333183	0.00412305	0.00752969
0.0054	0.109702	0.11376	0.120754				0.0054	0.000281963	0.00414988	0.00748578
0.0054125	0.10967	0.113781	0.120793				0.0054125	0.000291883	0.00416564	0.00745914
0.005425	0.109754	0.113781	0.120747				0.005425	0.00033087	0.0041462	0.00750184
0.0054375	0.109897	0.113827	0.12079				0.0054375	0.00033023	0.00413036	0.00755033
0.00545	0.110051	0.113877	0.120768				0.00545	0.000306721	0.00414221	0.00758685
0.0054625	0.110061	0.113926	0.120739				0.0054625	0.000339198	0.00409789	0.00765481
0.005475	0.110002	0.113887	0.120646				0.005475	0.000377712	0.00404889	0.00769765
0.0054875	0.109904	0.113732	0.120661				0.0054875	0.000360599	0.0039889	0.00771061
0.0055	0.109872	0.113616	0.120729				0.0055	0.00033991	0.00397203	0.00770516
0.0055125	0.109865	0.113602	0.120894				0.0055125	0.000313826	0.00393444	0.00771356
0.005525	0.109803	0.113623	0.120976				0.005525	0.000281204	0.00390878	0.00773326
0.0055375	0.109775	0.11363	0.120972				0.0055375	0.000233439	0.00393471	0.00773191
0.00555	0.109806	0.113697	0.120886				0.00555	0.000235953	0.00395334	0.00766038
0.0055625	0.109845	0.113746	0.120825				0.0055625	0.000325595	0.00395387	0.00764515
0.005575	0.109918	0.113831	0.120782				0.005575	0.000407318	0.00393169	0.00767246
0.0055875	0.109915	0.113795	0.120747				0.0055875	0.000444795	0.00393364	0.00764638
0.0056	0.10989	0.113806	0.120772				0.0056	0.000432308	0.00395221	0.00758888
0.0056125	0.109796	0.113827	0.120782				0.0056125	0.00039106	0.00398671	0.00755578
0.005625	0.109834	0.113901	0.120782				0.005625	0.000366208	0.00401368	0.00751871
0.0056375	0.109859	0.113852	0.120922				0.0056375	0.00035362	0.00405213	0.00750495
0.00565	0.109922	0.113803	0.120879				0.00565	0.000369438	0.00404038	0.00752376
0.0056625	0.109936	0.11381	0.120836				0.0056625	0.000380391	0.00399579	0.0076015
0.005675	0.109866	0.113806	0.120761				0.005675	0.000393919	0.00397115	0.00768095
0.0056875	0.109845	0.113856	0.120775				0.0056875	0.000389831	0.00398262	0.00767625
0.0057	0.109848	0.113835	0.120736				0.0057	0.000372072	0.00401953	0.00762589
0.0057125	0.109901	0.113813	0.120782				0.0057125	0.000372743	0.0039965	0.00758026
0.005725	0.10995	0.11388	0.120782				0.005725	0.000381973	0.00398809	0.00757392
0.0057375	0.110016	0.113965	0.120793				0.0057375	0.000400095	0.00396363	0.00761042
0.00575	0.110023	0.11394	0.120868				0.00575	0.000400869	0.00396426	0.00761307
0.0057625	0.109999	0.113933	0.120876				0.0057625	0.000438497	0.00396246	0.00762988
0.005775	0.109932	0.113986	0.120893				0.005775	0.000418656	0.00394076	0.00767052
0.0057875	0.10989	0.114028	0.120839				0.0057875	0.000360639	0.0039191	0.00767802
0.0058	0.109894	0.114004	0.120804				0.0058	0.00028983	0.00393586	0.00762173
0.0058125	0.109911	0.11406	0.120832				0.0058125	0.000284524	0.00390491	0.00756388
0.005825	0.109929	0.114039	0.120814				0.005825	0.000275735	0.00383054	0.00755483
0.0058375	0.10989	0.114043	0.120836				0.0058375	0.000327097	0.00376572	0.00754248
0.00585	0.109838	0.114078	0.120872				0.00585	0.000380317	0.00378796	0.00751361
0.0058625	0.109813	0.114088	0.120843				0.0058625	0.000379163	0.0037989	0.00747556
0.005875	0.10981	0.114109	0.120757				0.005875	0.000383821	0.00378512	0.00746852
0.0058875	0.109859	0.114152	0.120725				0.0058875	0.000379754	0.00380258	0.00748454
0.0059	0.109908	0.114166	0.120725				0.0059	0.000352197	0.0038452	0.00750212
0.0059125	0.109957	0.114198	0.120789				0.0059125	0.000342624	0.00390225	0.00748866
0.005925	0.110086	0.114261	0.120822				0.005925	0.000297972	0.00392421	0.00744868
0.0059375	0.110096	0.114328	0.120772				0.0059375	0.000214542	0.00394081	0.00743451
0.00595	0.110076	0.114311	0.120675				0.00595	0.000184965	0.00390399	0.00743003
0.0059625	0.110058	0.114236	0.120675				0.0059625	0.000246289	0.00385425	0.00744608
0.005975	0.110086	0.114247	0.120671				0.005975	0.000310927	0.00381213	0.00746433
0.0059875	0.110104	0.114187	0.120682				0.0059875	0.000341515	0.00382928	0.00747974
0.006	0.110149	0.114191	0.120653				0.006	0.00039318	0.00387243	0.00752778
0.0060125	0.110187	0.114223	0.120707				0.0060125	0.000373099	0.00386521	0.00753505
0.006025	0.110184	0.114254	0.120757				0.006025	0.000310128	0.00384316	0.00751596
0.0060375	0.110184	0.11429	0.12075				0.0060375	0.000223994	0.00386587	0.00750644
0.00605	0.110219	0.11424	0.120722				0.00605	0.000150746	0.00391352	0.00752052
0.0060625	0.110205	0.114201	0.120689				0.0060625	0.000202527	0.00391201	0.00751615
0.006075	0.1101	0.114085	0.120722				0.006075	0.000288248	0.00394425	0.00750627
0.0060875	0.110058	0.114046	0.120729				0.0060875	0.000331524	0.00395241	0.00755284
0.0061	0.110072	0.114049	0.120686				0.0061	0.000333772	0.00391185	0.00763956
0.0061125	0.110114	0.114092	0.120632				0.0061125	0.000335628	0.00383312	0.00765856
0.006125	0.110041	0.114138	0.120614				0.006125	0.00032665	0.00383745	0.00763804
0.0061375	0.11003	0.114166	0.120671				0.0061375	0.000362349	0.00391065	0.00763027
0.00615	0.110153	0.11425	0.120678				0.00615	0.000418054	0.00394789	0.00761059
0.0061625	0.110247	0.114194	0.120682				0.0061625	0.000440996	0.00397353	0.00763974
0.006175	0.110268	0.114166	0.120614				0.006175	0.000415638	0.00403682	0.00766846
0.0061875	0.110257	0.114088	0.1206				0.0061875	0.000427182	0.00406711	0.00773704
0.0062	0.11024	0.114095	0.120625				0.0062	0.000495537	0.0040654	0.00775393
0.0062125	0.110212	0.11412	0.120661				0.0062125	0.000570924	0.0040237	0.00773644
0.006225	0.110205	0.114173	0.120653				0.006225	0.000592454	0.00404878	0.00772267
0.0062375	0.110153	0.114191	0.120686				0.0062375	0.000587973	0.00409105	0.00771943
0.00625	0.110181	0.114131	0.120689				0.00625	0.000646093	0.00407971	0.00769882
0.0062625	0.110153	0.114025	0.120686				0.0062625	0.000675486	0.00403068	0.00767443
0.006275	0.110233	0.114074	0.120643				0.006275	0.000635537	0.0040189	0.00764232
0.0062875	0.110313	0.114155	0.120596				0.0062875	0.000586194	0.00404746	0.00762253
0.0063	0.110296	0.114187	0.120546				0.0063	0.000637423	0.00405629	0.00757447
0.0063125	0.110268	0.1143	0.12051				0.0063125	0.000656623	0.004063	0.00753647
0.006325	0.110243	0.114275	0.120582				0.006325	0.00063941	0.00407262	0.00759282
0.0063375	0.110142	0.114265	0.120668				0.0063375	0.000637835	0.00409587	0.00766647
0.00635	0.110132	0.11424	0.120722				0.00635	0.000643502	0.00411059	0.00774262
0.0063625	0.110159	0.114187	0.120768				0.0063625	0.000691976	0.00412591	0.00772752
0.006375	0.110282	0.114201	0.120765				0.006375	0.000707516	0.00413314	0.00767223
0.0063875	0.110334	0.114226	0.120725				0.0063875	0.000676727	0.00410796	0.00760097
0.0064	0.110285	0.114261	0.12074				0.0064	0.000650765	0.00409104	0.00758639
0.0064125	0.110132	0.114251	0.120772				0.0064125	0.000681412	0.00407616	0.0076316
0.006425	0.109978	0.114247	0.120854				0.006425	0.000698289	0.0040491	0.00768238
0.0064375	0.109967	0.114254	0.120868				0.0064375	0.000660515	0.00405987	0.00769916
0.00645	0.109999	0.114226	0.120811				0.00645	0.000646512	0.00408307	0.00767157
0.0064625	0.110013	0.114194	0.120786				0.0064625	0.000628701	0.00411649	0.00764281
0.006475	0.110037	0.114212	0.120778				0.006475	0.000601426	0.00413004	0.00759997
0.0064875	0.110054	0.114215	0.120818				0.0064875	0.000636949	0.00412742	0.00760208
0.0065	0.110076	0.11423	0.120886				0.0065	0.000663607	0.00411498	0.00758803
0.0065125	0.11009	0.114265	0.120811				0.0065125	0.000676342	0.0040701	0.00756942
0.006525	0.110125	0.114247	0.120818				0.006525	0.000697408	0.00409685	0.00760345
0.0065375	0.110079	0.114194	0.120807				0.0065375	0.000735194	0.00410687	0.00763095
0.00655	0.110118	0.114194	0.120771				0.00655	0.000780207	0.00405273	0.00759344
0.0065625	0.110135	0.114191	0.120728				0.0065625	0.000736236	0.00405443	0.00757807
0.006575	0.110107	0.114173	0.120739				0.006575	0.000731649	0.00410193	0.00761272
0.0065875	0.110089	0.114169	0.120814				0.0065875	0.000758712	0.00410082	0.00761065
0.0066	0.11011	0.114148	0.120814				0.0066	0.000824755	0.0040579	0.00761746
0.0066125	0.110138	0.114127	0.120814				0.0066125	0.000887323	0.00410511	0.00766484
0.006625	0.110184	0.114092	0.120854				0.006625	0.000872826	0.00419275	0.00771326
0.0066375	0.110222	0.114145	0.120814				0.0066375	0.000827442	0.00419273	0.00773993
0.00665	0.11017	0.11413	0.120772				0.00665	0.000813929	0.00415391	0.00778452
0.0066625	0.1101	0.114123	0.120732				0.0066625	0.000840843	0.00415288	0.0078734
0.006675	0.11002	0.114123	0.120707				0.006675	0.000874318	0.00414538	0.00787552
0.0066875	0.110009	0.114134	0.120754				0.0066875	0.000890855	0.00414047	0.00785747
0.0067	0.109943	0.114166	0.120786				0.0067	0.000864011	0.00412888	0.00783311
0.0067125	0.109922	0.114116	0.120836				0.0067125	0.000848047	0.00410505	0.00779353
0.006725	0.109897	0.114095	0.120933				0.006725	0.000843121	0.00412347	0.00774869
0.0067375	0.109859	0.114099	0.120915				0.0067375	0.000846659	0.00413298	0.00768868
0.00675	0.109876	0.114148	0.120925				0.00675	0.000797139	0.00409773	0.00767949
0.0067625	0.109904	0.114187	0.12095				0.0067625	0.00079437	0.00409549	0.00763758
0.006775	0.109939	0.114212	0.120972				0.006775	0.000812035	0.00411149	0.00762694
0.0067875	0.109939	0.114208	0.120976				0.0067875	0.000799348	0.00411591	0.00760639
0.0068	0.109995	0.11425	0.120879				0.0068	0.000844373	0.00419268	0.00760778
0.0068125	0.11002	0.114208	0.120825				0.0068125	0.000866345	0.00424243	0.00770026
0.006825	0.110027	0.114173	0.120814				0.006825	0.000879483	0.00420475	0.00776201
0.0068375	0.110016	0.114088	0.120893				0.0068375	0.000859705	0.00415654	0.00771803
0.00685	0.11003	0.114123	0.120904				0.00685	0.000844984	0.00412225	0.00768176
0.0068625	0.110055	0.114222	0.121069				0.0068625	0.000859894	0.00405694	0.00770652
0.006875	0.110062	0.114293	0.121173				0.006875	0.000872895	0.00403568	0.00775781
0.0068875	0.110034	0.1143	0.121108				0.0068875	0.000915263	0.00411418	0.00780329
0.0069	0.110048	0.11425	0.121069				0.0069	0.00092408	0.00419444	0.00784118
0.0069125	0.110027	0.114222	0.121015				0.0069125	0.000941059	0.00424494	0.00782741
0.006925	0.109985	0.114321	0.121015				0.006925	0.000954365	0.00428425	0.00781375
0.0069375	0.110009	0.114321	0.120972				0.0069375	0.00100897	0.00432155	0.00782348
0.00695	0.110002	0.114215	0.121019				0.00695	0.00101591	0.0043358	0.00784533
0.0069625	0.109981	0.114159	0.121062				0.0069625	0.0009823	0.00433955	0.00783604
0.006975	0.11003	0.114071	0.121083				0.006975	0.000975907	0.00436785	0.00782995
0.0069875	0.110131	0.114049	0.121072				0.0069875	0.000982303	0.00437249	0.00782859
0.007	0.110142	0.114028	0.121051				0.007	0.000980096	0.00435392	0.00782738
0.0070125	0.110107	0.114127	0.12104				0.0070125	0.000987506	0.00437588	0.00784296
0.007025	0.110166	0.114229	0.121083				0.007025	0.000999365	0.00438028	0.007832
0.0070375	0.110114	0.114254	0.12109				0.0070375	0.000958078	0.00437626	0.00780289
0.00705	0.110072	0.114289	0.121051				0.00705	0.000905435	0.00441346	0.00777905
0.0070625	0.110072	0.114265	0.121001				0.0070625	0.000906721	0.00446012	0.00780317
0.007075	0.110131	0.114257	0.120969				0.007075	0.000868426	0.00447278	0.00785257
0.0070875	0.110121	0.114208	0.121019				0.0070875	0.000857729	0.0044762	0.00790551
0.0071	0.110096	0.114236	0.121058				0.0071	0.000874635	0.00445339	0.00790958
0.0071125	0.110061	0.114233	0.121069				0.0071125	0.00091593	0.00445523	0.00787944
0.007125	0.110012	0.114223	0.121026				0.007125	0.000933394	0.00440948	0.00789301
0.0071375	0.110023	0.114279	0.121047				0.0071375	0.000945376	0.00441138	0.00791838
0.00715	0.110044	0.114293	0.120997				0.00715	0.000988997	0.00441397	0.00792489
0.0071625	0.11003	0.114226	0.121004				0.0071625	0.00103718	0.00445997	0.00794212
0.007175	0.110016	0.114208	0.120994				0.007175	0.0010114	0.00451342	0.00799531
0.0071875	0.110086	0.114318	0.120997				0.0071875	0.000948836	0.0045479	0.00801583
0.0072	0.110096	0.114356	0.121001				0.0072	0.000877233	0.00455479	0.008022
0.0072125	0.110033	0.114371	0.121004				0.0072125	0.000811928	0.0045662	0.00800099
0.007225	0.109963	0.11436	0.121008				0.007225	0.000839631	0.0045896	0.00792442
0.0072375	0.10997	0.11437	0.121019				0.0072375	0.000846368	0.00458268	0.00787672
0.00725	0.109967	0.114406	0.120908				0.00725	0.000883017	0.00459931	0.00787415
0.0072625	0.110061	0.114444	0.120804				0.0072625	0.000932573	0.00460676	0.00786867
0.007275	0.110012	0.114483	0.120833				0.007275	0.000946258	0.00464841	0.00784943
0.0072875	0.109963	0.114494	0.120818				0.0072875	0.000914121	0.00460975	0.00781272
0.0073	0.109907	0.114434	0.120807				0.0073	0.000948671	0.00459029	0.00778623
0.0073125	0.109904	0.114353	0.120746				0.0073125	0.000965006	0.00459736	0.00782184
0.007325	0.109981	0.114296	0.120718				0.007325	0.000933187	0.00461196	0.00784992
0.0073375	0.110033	0.114229	0.120768				0.0073375	0.000908635	0.00462083	0.007901
0.00735	0.109977	0.114208	0.120714				0.00735	0.0009144	0.00458573	0.00793088
0.0073625	0.109925	0.114212	0.120696				0.0073625	0.000908004	0.00456636	0.00794632
0.007375	0.109932	0.11424	0.120707				0.007375	0.00088384	0.00455967	0.00792778
0.0073875	0.109963	0.114271	0.120779				0.0073875	0.000875116	0.00453447	0.00792928
0.0074	0.110005	0.114303	0.120811				0.0074	0.000841338	0.00450357	0.00789282
0.0074125	0.110002	0.114285	0.120729				0.0074125	0.000870464	0.00452049	0.00782245
0.007425	0.109977	0.11424	0.12061				0.007425	0.000948758	0.00455734	0.00774337
0.0074375	0.109914	0.11424	0.120607				0.0074375	0.000947328	0.00464017	0.00770462
0.00745	0.109928	0.114226	0.120643				0.00745	0.000903089	0.00468954	0.00770182
0.0074625	0.109887	0.114296	0.12065				0.0074625	0.00087182	0.00473649	0.00771442
0.007475	0.109897	0.114367	0.120664				0.007475	0.000855105	0.00473354	0.00771148
0.0074875	0.109848	0.114349	0.12065				0.0074875	0.000831201	0.00467756	0.00771458
0.0075	0.109782	0.114353	0.120614				0.0075	0.000871419	0.00462485	0.00776293
0.0075125	0.109789	0.114342	0.120607				0.0075125	0.000921562	0.00462939	0.00782433
0.007525	0.109851	0.114391	0.120643				0.007525	0.00094424	0.0046156	0.0078579
0.0075375	0.109907	0.114367	0.120715				0.0075375	0.00096766	0.00460192	0.00787184
0.00755	0.109949	0.114374	0.120783				0.00755	0.00093879	0.00461439	0.00786089
0.0075625	0.109991	0.114345	0.120826				0.0075625	0.000922186	0.00464588	0.00784997
0.007575	0.110009	0.114314	0.120872				0.007575	0.000935702	0.00465585	0.00788946
0.0075875	0.109942	0.114374	0.120901				0.0075875	0.000903877	0.00468508	0.00790174
0.0076	0.109872	0.114388	0.120897				0.0076	0.000839126	0.00469071	0.00786295
0.0076125	0.109824	0.114349	0.120876				0.0076125	0.000844313	0.00468213	0.00782945
0.007625	0.10982	0.114356	0.120776				0.007625	0.000898911	0.00467606	0.00779018
0.0076375	0.109918	0.114271	0.120686				0.0076375	0.000942555	0.00470549	0.0077381
0.00765	0.109935	0.114282	0.120611				0.00765	0.0009337	0.0046997	0.00772491
0.0076625	0.109932	0.114289	0.120668				0.0076625	0.000918762	0.00468104	0.00774583
0.007675	0.1099	0.114314	0.120686				0.007675	0.000920928	0.00464183	0.00777904
0.0076875	0.109911	0.114342	0.120757				0.0076875	0.000905891	0.00465136	0.00778973
0.0077	0.109935	0.114434	0.120729				0.0077	0.000889658	0.0046387	0.00779326
0.0077125	0.109914	0.114494	0.120729				0.0077125	0.00091535	0.00464798	0.00784842
0.007725	0.109848	0.11448	0.120707				0.007725	0.00094567	0.00468272	0.00785355
0.0077375	0.109862	0.114441	0.120664				0.0077375	0.000998993	0.004729	0.00782938
0.00775	0.109925	0.114427	0.120671				0.00775	0.00100317	0.00480411	0.00783395
0.0077625	0.11004	0.114395	0.1207				0.0077625	0.00100491	0.00484579	0.00785136
0.007775	0.110075	0.114378	0.120736				0.007775	0.00105359	0.00484554	0.00786779
0.0077875	0.110054	0.114335	0.12074				0.0077875	0.00111079	0.00482898	0.00787195
0.0078	0.110016	0.114268	0.120793				0.0078	0.00109672	0.00481021	0.00784546
0.0078125	0.110002	0.114261	0.120761				0.0078125	0.00102916	0.00479618	0.00786749
0.007825	0.11002	0.114194	0.120761				0.007825	0.000995981	0.00475367	0.00791856
0.0078375	0.109985	0.114106	0.1208				0.0078375	0.000933297	0.00471838	0.00794563
0.00785	0.109918	0.114123	0.120772				0.00785	0.000971093	0.00470074	0.0079744
0.0078625	0.109904	0.11418	0.120746				0.0078625	0.00105612	0.00468407	0.00794274
0.007875	0.109953	0.11425	0.120815				0.007875	0.00112971	0.00468404	0.00792396
0.0078875	0.109953	0.114328	0.120868				0.0078875	0.00116731	0.00468298	0.0079019
0.0079	0.109963	0.114409	0.120861				0.0079	0.00107824	0.00469357	0.00788017
0.0079125	0.10997	0.114317	0.120782				0.0079125	0.000980157	0.00473425	0.0079108
0.007925	0.110009	0.114137	0.120772				0.007925	0.000934599	0.00476552	0.00791423
0.0079375	0.109988	0.114098	0.120815				0.0079375	0.000925756	0.00475661	0.00787729
0.00795	0.110044	0.114109	0.120793				0.00795	0.00095265	0.00470762	0.00787369
0.0079625	0.110061	0.114127	0.120815				0.0079625	0.00101391	0.00463527	0.00791367
0.007975	0.110058	0.114162	0.120793				0.007975	0.00108349	0.00464518	0.00793887
0.0079875	0.110065	0.114155	0.120775				0.0079875	0.00113004	0.00467511	0.00793697
0.008	0.110166	0.114159	0.120772				0.008	0.0011071	0.00471136	0.00791808
0.0080125	0.110208	0.114159	0.120793				0.0080125	0.00113174	0.00473278	0.00793479
0.008025	0.110246	0.114229	0.120808				0.008025	0.0011518	0.00471161	0.00797654
0.0080375	0.110173	0.114204	0.120865				0.0080375	0.00111884	0.00469912	0.00801198
0.00805	0.110124	0.114226	0.120908				0.00805	0.00110344	0.00471388	0.00802315
0.0080625	0.110079	0.114155	0.120862				0.0080625	0.00109189	0.00473878	0.00801464
0.008075	0.110019	0.114166	0.120894				0.008075	0.00107926	0.00474143	0.00798597
0.0080875	0.109956	0.114166	0.120922				0.0080875	0.0010452	0.00474633	0.00800912
0.0081	0.110002	0.114173	0.120876				0.0081	0.00100439	0.0047557	0.00802892
0.0081125	0.110037	0.114219	0.120797				0.0081125	0.00101477	0.00470297	0.00801028
0.008125	0.110019	0.114169	0.120761				0.008125	0.00106295	0.00464351	0.00799026
0.0081375	0.110071	0.114152	0.120714				0.0081375	0.00111385	0.00461655	0.00796516
0.00815	0.110072	0.114201	0.120707				0.00815	0.00112943	0.00462981	0.00793466
0.0081625	0.110075	0.11425	0.120754				0.0081625	0.00111465	0.00465042	0.00792192
0.008175	0.110016	0.11418	0.120868				0.008175	0.00108378	0.00466806	0.00794594
0.0081875	0.110009	0.114141	0.120854				0.0081875	0.00108492	0.00464694	0.00798465
0.0082	0.110016	0.114134	0.120865				0.0082	0.00113274	0.00462584	0.00796303
0.0082125	0.110047	0.114127	0.120922				0.0082125	0.00114962	0.00459666	0.00793926
0.008225	0.110117	0.114208	0.120922				0.008225	0.00117186	0.00459897	0.00795944
0.0082375	0.110068	0.114261	0.120904				0.0082375	0.00112167	0.00461061	0.00797352
0.00825	0.109995	0.114296	0.120887				0.00825	0.00106582	0.00461535	0.00799531
0.0082625	0.110002	0.114258	0.120844				0.0082625	0.00104703	0.00464748	0.0079943
0.008275	0.110026	0.114254	0.120847				0.008275	0.0010231	0.00465407	0.00800415
0.0082875	0.110051	0.114289	0.120836				0.0082875	0.000988023	0.00465791	0.00803271
0.0083	0.110079	0.114356	0.120822				0.0083	0.000998697	0.00463724	0.0080287
0.0083125	0.110156	0.114395	0.120815				0.0083125	0.00104907	0.0045953	0.00793506
0.008325	0.110166	0.114452	0.120761				0.008325	0.00105214	0.00456222	0.00791058
0.0083375	0.110086	0.114526	0.120772				0.0083375	0.00101658	0.00455483	0.00792934
0.00835	0.110061	0.114519	0.120775				0.00835	0.000998148	0.00449683	0.00796289
0.0083625	0.110065	0.114395	0.120851				0.0083625	0.00104805	0.00447615	0.00799699
0.008375	0.110058	0.114296	0.120886				0.008375	0.00107529	0.00449783	0.00801733
0.0083875	0.110019	0.114275	0.120933				0.0083875	0.00112713	0.00452421	0.00803224
0.0084	0.110051	0.114258	0.12094				0.0084	0.00112957	0.00453452	0.00802845
0.0084125	0.110065	0.114318	0.120854				0.0084125	0.00113337	0.00454877	0.00801378
0.008425	0.109991	0.114377	0.120808				0.008425	0.00111313	0.00456656	0.00801066
0.0084375	0.109939	0.114346	0.120732				0.0084375	0.00111525	0.00459008	0.00800051
0.00845	0.109925	0.11431	0.120686				0.00845	0.00112468	0.00457714	0.00797213
0.0084625	0.109939	0.114318	0.120697				0.0084625	0.00113031	0.0045467	0.00797834
0.008475	0.109981	0.114342	0.120786				0.008475	0.00113131	0.00450719	0.00794495
0.0084875	0.110037	0.114325	0.120804				0.0084875	0.00110977	0.00449508	0.00787978
0.0085	0.11003	0.114328	0.120764				0.0085	0.00111426	0.00451536	0.00784372
0.0085125	0.110054	0.114321	0.120714				0.0085125	0.00109264	0.0045439	0.00787128
0.008525	0.110058	0.114286	0.120696				0.008525	0.00109146	0.0045711	0.00792087
0.0085375	0.11004	0.114183	0.120714				0.0085375	0.00109109	0.00456695	0.00793377
0.00855	0.109992	0.114109	0.120682				0.00855	0.00104758	0.00454281	0.00797404
0.0085625	0.109971	0.114123	0.120696				0.0085625	0.000985023	0.004539	0.00798522
0.008575	0.109977	0.114141	0.120653				0.008575	0.000893954	0.00451102	0.00797673
0.0085875	0.109953	0.114141	0.12065				0.0085875	0.00087191	0.00450458	0.00796535
0.0086	0.109908	0.114176	0.120685				0.0086	0.000935898	0.00452423	0.00793925
0.0086125	0.109911	0.114183	0.120617				0.0086125	0.0010322	0.00456559	0.00792588
0.008625	0.109988	0.114247	0.120653				0.008625	0.00104515	0.00462294	0.00793833
0.0086375	0.110002	0.114275	0.120689				0.0086375	0.00101042	0.0045975	0.00794692
0.00865	0.109859	0.114254	0.120621				0.00865	0.00103547	0.00454941	0.00799518
0.0086625	0.109869	0.114264	0.120592				0.0086625	0.00102295	0.0044489	0.00804521
0.008675	0.10997	0.11431	0.120599				0.008675	0.00105817	0.00436421	0.00808044
0.0086875	0.110012	0.114324	0.120675				0.0086875	0.00110268	0.00438504	0.00807418
0.0087	0.109942	0.114328	0.120671				0.0087	0.00112632	0.00441666	0.0080461
0.0087125	0.109831	0.114307	0.120704				0.0087125	0.00119427	0.00442448	0.00806741
0.008725	0.109817	0.114212	0.120729				0.008725	0.00124965	0.00442316	0.00808134
0.0087375	0.109733	0.11419	0.120729				0.0087375	0.00119901	0.00443542	0.00806078
0.00875	0.109694	0.114198	0.120671				0.00875	0.00115691	0.00448652	0.00805513
0.0087625	0.109684	0.114155	0.120675				0.0087625	0.00115844	0.00452765	0.00803288
0.008775	0.109653	0.114138	0.120693				0.008775	0.00114315	0.00452266	0.00799478
0.0087875	0.109698	0.114116	0.120575				0.0087875	0.00112636	0.00455853	0.00796123
0.0088	0.109751	0.114056	0.120503				0.0088	0.00113526	0.00456237	0.00791098
0.0088125	0.109824	0.114064	0.120539				0.0088125	0.00119385	0.00449007	0.00789911
0.008825	0.109852	0.114085	0.120557				0.008825	0.00121333	0.00439693	0.00793905
0.0088375	0.109918	0.114159	0.120628				0.0088375	0.00117143	0.00437121	0.00792637
0.00885	0.109925	0.114222	0.120682				0.00885	0.00113386	0.00442619	0.00790209
0.0088625	0.109894	0.114187	0.120671				0.0088625	0.00112036	0.00445039	0.00788622
0.008875	0.109929	0.114187	0.120639				0.008875	0.00111323	0.00444469	0.00790196
0.0088875	0.109921	0.114155	0.120679				0.0088875	0.00112916	0.00444964	0.00792892
0.0089	0.109855	0.114032	0.120629				0.0089	0.00116656	0.00446112	0.00795363
0.0089125	0.10981	0.113887	0.120582				0.0089125	0.00119683	0.0043986	0.008008
0.008925	0.109806	0.113901	0.120593				0.008925	0.00121978	0.00440068	0.0080221
0.0089375	0.10981	0.113862	0.120664				0.0089375	0.00119078	0.00439805	0.00802813
0.00895	0.109747	0.113912	0.1207				0.00895	0.00114956	0.00439135	0.00805106
0.0089625	0.109764	0.113954	0.120696				0.0089625	0.00111088	0.00440902	0.00804016
0.008975	0.109768	0.113968	0.120721				0.008975	0.00108607	0.00442286	0.00802123
0.0089875	0.109768	0.113975	0.120722				0.0089875	0.00107423	0.00438241	0.0080113
0.009	0.109736	0.113968	0.120708				0.009	0.00111161	0.0043411	0.00801748
0.0090125	0.109733	0.113972	0.120726				0.0090125	0.00112277	0.00438518	0.00802828
0.009025	0.109709	0.113947	0.120736				0.009025	0.00115204	0.00442804	0.00799754
0.0090375	0.109625	0.113961	0.12075				0.0090375	0.00117968	0.00445116	0.00798448
0.00905	0.109611	0.113944	0.120711				0.00905	0.00118828	0.00446086	0.00801282
0.0090625	0.109649	0.113947	0.120686				0.0090625	0.00118177	0.00444621	0.00801353
0.009075	0.109646	0.113905	0.120625				0.009075	0.00111927	0.00438475	0.00801003
0.0090875	0.10975	0.113887	0.120604				0.0090875	0.00107016	0.00428591	0.008003
0.0091	0.109838	0.113933	0.120553				0.0091	0.00105654	0.00423232	0.00798416
0.0091125	0.109827	0.114003	0.120496				0.0091125	0.00107627	0.00427375	0.00794685
0.009125	0.109775	0.114095	0.120492				0.009125	0.0011721	0.00426933	0.00792828
0.0091375	0.10967	0.114145	0.120521				0.0091375	0.00125302	0.00421407	0.00792029
0.00915	0.109691	0.114138	0.120536				0.00915	0.00124118	0.00415569	0.00790457
0.0091625	0.109663	0.114081	0.120679				0.0091625	0.00116931	0.00414707	0.00792509
0.009175	0.109611	0.114042	0.120672				0.009175	0.0011486	0.00418929	0.00792873
0.0091875	0.109527	0.114007	0.120651				0.0091875	0.00112034	0.00419156	0.00790214
0.0092	0.109492	0.114067	0.120615				0.0092	0.00106842	0.00417261	0.0078427
0.0092125	0.109527	0.114056	0.120625				0.0092125	0.0010332	0.00421737	0.00783565
0.009225	0.109534	0.114056	0.120608				0.009225	0.00100028	0.00427836	0.00788332
0.0092375	0.109548	0.113975	0.120661				0.0092375	0.0010246	0.00426681	0.00790431
0.00925	0.109517	0.113926	0.120607				0.00925	0.00107841	0.00423774	0.00790074
0.0092625	0.109621	0.113859	0.120621				0.0092625	0.00110851	0.00427017	0.00790498
0.009275	0.109674	0.113866	0.120625				0.009275	0.00112047	0.00430059	0.00792075
0.0092875	0.109611	0.113869	0.120578				0.0092875	0.00113893	0.00431072	0.00792732
0.0093	0.109579	0.113915	0.120561				0.0093	0.00119632	0.00428988	0.00791709
0.0093125	0.109579	0.113929	0.120593				0.0093125	0.00123288	0.0042909	0.00793187
0.009325	0.109538	0.113968	0.12059				0.009325	0.00125246	0.00431232	0.00794255
0.0093375	0.109492	0.11407	0.120632				0.0093375	0.00128924	0.0043251	0.00797818
0.00935	0.109513	0.114152	0.120665				0.00935	0.00130432	0.00435512	0.00798579
0.0093625	0.109576	0.114134	0.120711				0.0093625	0.00119941	0.00432467	0.00796255
0.009375	0.109583	0.114152	0.120707				0.009375	0.00115114	0.00428784	0.00794707
0.0093875	0.109597	0.114102	0.120757				0.0093875	0.00114927	0.00424403	0.00798133
0.0094	0.109628	0.114074	0.120765				0.0094	0.00114927	0.00421109	0.00803048
0.0094125	0.109586	0.114049	0.12069				0.0094125	0.0011804	0.0042588	0.00806786
0.009425	0.109562	0.114074	0.120783				0.009425	0.00120217	0.00430547	0.00808588
0.0094375	0.109656	0.114063	0.120815				0.0094375	0.00118635	0.00434506	0.00808617
0.00945	0.109751	0.114116	0.120783				0.00945	0.00117162	0.00434617	0.0080754
0.0094625	0.109848	0.114021	0.120737				0.0094625	0.00116187	0.00434569	0.00805286
0.009475	0.109813	0.113936	0.120744				0.009475	0.00112916	0.00437058	0.00805733
0.0094875	0.109792	0.113943	0.120783				0.0094875	0.00114459	0.00436533	0.00807864
0.0095	0.109747	0.114003	0.120747				0.0095	0.00122592	0.00433396	0.00813792
0.0095125	0.109663	0.114056	0.120711				0.0095125	0.0013345	0.00430176	0.00817576
0.009525	0.109604	0.114141	0.120722				0.009525	0.00134851	0.00435006	0.00817516
0.0095375	0.109678	0.114152	0.120712				0.0095375	0.00131286	0.00439642	0.00816477
0.00955	0.109758	0.114229	0.120751				0.00955	0.00123491	0.004401	0.00817204
0.0095625	0.109737	0.1143	0.120826				0.0095625	0.00121108	0.00442906	0.00817014
0.009575	0.109716	0.114328	0.120937				0.009575	0.00122536	0.00446511	0.0081328
0.0095875	0.109747	0.114268	0.120951				0.0095875	0.00122514	0.0044922	0.00813124
0.0096	0.109792	0.114229	0.120923				0.0096	0.00119983	0.00449041	0.00810912
0.0096125	0.109831	0.11424	0.120898				0.0096125	0.00119108	0.00454352	0.00812301
0.009625	0.109803	0.114289	0.120855				0.009625	0.00120687	0.00450652	0.00813388
0.0096375	0.10973	0.114265	0.120822				0.0096375	0.0012229	0.00443997	0.00812971
0.00965	0.109716	0.114254	0.120769				0.00965	0.00118193	0.00440059	0.00812106
0.0096625	0.109726	0.114332	0.120672				0.0096625	0.00118805	0.00441767	0.00811217
0.009675	0.109796	0.114406	0.120604				0.009675	0.00119532	0.00445554	0.00810753
0.0096875	0.109789	0.114374	0.120582				0.0096875	0.00118769	0.0044762	0.00811804
0.0097	0.109772	0.114325	0.120711				0.0097	0.00117627	0.00450801	0.00812383
0.0097125	0.109838	0.114395	0.120736				0.0097125	0.00118059	0.00454964	0.00813489
0.009725	0.10988	0.114413	0.120715				0.009725	0.00114265	0.00455588	0.00814643
0.0097375	0.109978	0.114332	0.120758				0.0097375	0.00114281	0.00451123	0.00814433
0.00975	0.109946	0.114275	0.120765				0.00975	0.00116595	0.00444621	0.0081673
0.0097625	0.109971	0.11425	0.120779				0.0097625	0.00121669	0.00444519	0.00817783
0.009775	0.109946	0.114257	0.120772				0.009775	0.00122038	0.00452301	0.00818253
0.0097875	0.109883	0.114293	0.120718				0.0097875	0.00122878	0.00448636	0.00822277
0.0098	0.109866	0.11431	0.120654				0.0098	0.0012713	0.00444206	0.00824089
0.0098125	0.109831	0.114286	0.120611				0.0098125	0.00128978	0.00444042	0.00822743
0.009825	0.10989	0.114271	0.1206				0.009825	0.00129595	0.00447498	0.00818993
0.0098375	0.109908	0.114226	0.120665				0.0098375	0.00125376	0.00447933	0.00817116
0.00985	0.109985	0.114169	0.120707				0.00985	0.0012432	0.00449926	0.00818875
0.0098625	0.110017	0.11418	0.120708				0.0098625	0.00122004	0.00449524	0.00823713
0.009875	0.110059	0.114229	0.120729				0.009875	0.00118203	0.00446476	0.00824754
0.0098875	0.110055	0.114194	0.120762				0.0098875	0.00112802	0.00445436	0.008208
0.0099	0.110076	0.114201	0.120797				0.0099	0.00114533	0.00442842	0.0081792
0.0099125	0.110118	0.114282	0.120808				0.0099125	0.00115968	0.00441904	0.00815991
0.009925	0.110058	0.114356	0.120776				0.009925	0.00121863	0.00442036	0.00816167
0.0099375	0.109957	0.114413	0.120708				0.0099375	0.00125034	0.00445787	0.00819825
0.00995	0.109873	0.114395	0.120722				0.00995	0.00121738	0.00452161	0.00822404
0.0099625	0.109964	0.114289	0.120776				0.0099625	0.00121682	0.00454612	0.00823866
0.009975	0.109985	0.114272	0.120808				0.009975	0.00122013	0.00452643	0.00823865
0.0099875	0.109933	0.114265	0.120826				0.0099875	0.00123223	0.00450013	0.00825867
0.01	0.109926	0.114201	0.12079				0.01	0.0011955	0.00448993	0.00829625
0.0100125	0.109887	0.11424	0.120819				0.0100125	0.00118038	0.00447071	0.00830266
0.010025	0.109915	0.114236	0.120755				0.010025	0.00122779	0.00444627	0.00828541
0.0100375	0.109971	0.114205	0.120748				0.0100375	0.00125308	0.00442286	0.00826403
0.01005	0.109953	0.114183	0.120773				0.01005	0.00123343	0.00441253	0.00823584
0.0100625	0.109835	0.114148	0.120816				0.0100625	0.0012762	0.00444074	0.00823552
0.010075	0.109772	0.114148	0.12078				0.010075	0.00127942	0.00447857	0.00825011
0.0100875	0.109782	0.114155	0.120787				0.0100875	0.00126749	0.00450709	0.00822882
0.0101	0.109762	0.114056	0.120783				0.0101	0.00126893	0.00447885	0.00819525
0.0101125	0.10973	0.114049	0.120805				0.0101125	0.00128139	0.0044149	0.00820546
0.010125	0.109723	0.114063	0.120826				0.010125	0.00123888	0.00441052	0.00825209
0.0101375	0.109769	0.114046	0.120819				0.0101375	0.00123086	0.00445765	0.00826083
0.01015	0.109831	0.114039	0.120744				0.01015	0.00121453	0.00445572	0.00823946
0.0101625	0.109796	0.114116	0.120769				0.0101625	0.00120379	0.00445381	0.00823656
0.010175	0.109747	0.114134	0.120809				0.010175	0.00124884	0.00445417	0.00822288
0.0101875	0.109841	0.114148	0.120791				0.0101875	0.00128798	0.0044435	0.00817604
0.0102	0.109838	0.114148	0.120694				0.0102	0.00124347	0.00444049	0.00818475
0.0102125	0.109838	0.114113	0.120723				0.0102125	0.00119207	0.00440166	0.0082173
0.010225	0.109828	0.114021	0.120787				0.010225	0.00119127	0.0043608	0.00820834
0.0102375	0.109779	0.113972	0.120848				0.0102375	0.00119899	0.00434697	0.00815218
0.01025	0.109803	0.113954	0.120851				0.01025	0.00116297	0.00437432	0.00811425
0.0102625	0.10987	0.113965	0.120888				0.0102625	0.00117533	0.00434891	0.00811315
0.010275	0.109845	0.113968	0.120794				0.010275	0.00120816	0.00435162	0.00813924
0.0102875	0.109877	0.113958	0.120744				0.0102875	0.00124319	0.00440397	0.00815339
0.0103	0.109824	0.114039	0.120719				0.0103	0.00126551	0.00444501	0.00810616
0.0103125	0.109835	0.114081	0.120727				0.0103125	0.00123393	0.00448345	0.00807583
0.010325	0.109779	0.114099	0.120752				0.010325	0.00122742	0.00450221	0.00805734
0.0103375	0.109758	0.114043	0.120834				0.0103375	0.00120786	0.00448151	0.00805876
0.01035	0.109821	0.113919	0.120844				0.01035	0.00117145	0.0044922	0.00811711
0.0103625	0.109835	0.113898	0.120905				0.0103625	0.00117357	0.00448158	0.00815716
0.010375	0.10981	0.113975	0.120977				0.010375	0.00113789	0.00447948	0.00815614
0.0103875	0.109796	0.114049	0.120948				0.0103875	0.00113549	0.00447249	0.00811332
0.0104	0.1098	0.114095	0.120891				0.0104	0.00115038	0.00446155	0.00809693
0.0104125	0.109835	0.114099	0.120801				0.0104125	0.0011497	0.00446366	0.00807643
0.010425	0.109901	0.114081	0.120758				0.010425	0.00119627	0.00449832	0.00808075
0.0104375	0.109828	0.114057	0.120711				0.0104375	0.00121867	0.00455312	0.00809642
0.01045	0.109765	0.114042	0.120755				0.01045	0.00119476	0.00453966	0.00809016
0.0104625	0.109768	0.114064	0.120805				0.0104625	0.00118494	0.00450824	0.00807847
0.010475	0.109779	0.114092	0.120823				0.010475	0.00118915	0.00448401	0.00808177
0.0104875	0.109769	0.114145	0.12073				0.0104875	0.00123336	0.00449527	0.00810622
0.0105	0.109737	0.114124	0.120744				0.0105	0.0012701	0.00452541	0.00809647
0.0105125	0.109807	0.114035	0.120708				0.0105125	0.00128913	0.00456946	0.00810773
0.010525	0.109852	0.114099	0.120751				0.010525	0.00129242	0.00460758	0.00814265
0.0105375	0.109936	0.11412	0.120744				0.0105375	0.00127649	0.00462015	0.00817615
0.01055	0.10995	0.114166	0.120798				0.01055	0.00126898	0.00461571	0.00822632
0.0105625	0.10995	0.114162	0.120826				0.0105625	0.00130267	0.00459062	0.00826376
0.010575	0.109947	0.114173	0.120866				0.010575	0.00130686	0.00456714	0.00827458
0.0105875	0.109985	0.114176	0.120862				0.0105875	0.00130408	0.00455668	0.00828512
0.0106	0.109929	0.114289	0.120919				0.0106	0.00132231	0.0045414	0.00829115
0.0106125	0.109919	0.114261	0.120927				0.0106125	0.00133974	0.00457912	0.00830589
0.010625	0.109939	0.114197	0.120898				0.010625	0.00131844	0.0045945	0.00830855
0.0106375	0.109842	0.114053	0.120887				0.0106375	0.0012861	0.0045849	0.00825967
0.01065	0.109782	0.113986	0.120862				0.01065	0.00133843	0.00454918	0.0082325
0.0106625	0.109772	0.113968	0.120841				0.0106625	0.00138469	0.0045252	0.00822604
0.010675	0.109793	0.113982	0.120755				0.010675	0.0014081	0.00456411	0.00823251
0.0106875	0.109863	0.114092	0.120723				0.0106875	0.00142437	0.0046155	0.008201
0.0107	0.109954	0.114141	0.12073				0.0107	0.00144907	0.00461011	0.0081967
0.0107125	0.110003	0.114169	0.120766				0.0107125	0.00143592	0.0046047	0.00819572
0.010725	0.110072	0.114166	0.120794				0.010725	0.00143629	0.00457095	0.0081936
0.0107375	0.110101	0.114201	0.120765				0.0107375	0.00143894	0.00460347	0.00822266
0.01075	0.110076	0.114254	0.120855				0.01075	0.00141856	0.00465639	0.00825871
0.0107625	0.110034	0.114279	0.120866				0.0107625	0.00139717	0.00467106	0.00822857
0.010775	0.110024	0.114198	0.120934				0.010775	0.00138472	0.00464028	0.00817827
0.0107875	0.109999	0.114123	0.121016				0.0107875	0.00140692	0.00462205	0.00815471
0.0108	0.109954	0.114092	0.121067				0.0108	0.00142527	0.00464675	0.00820101
0.0108125	0.109877	0.114095	0.121182				0.0108125	0.00139048	0.00463106	0.00825889
0.010825	0.109954	0.114053	0.121178				0.010825	0.0013511	0.00465671	0.00826274
0.0108375	0.110041	0.114063	0.121078				0.0108375	0.00136458	0.00468954	0.00823317
0.01085	0.110083	0.114127	0.120988				0.01085	0.00138112	0.0047291	0.00823639
0.0108625	0.110027	0.114138	0.120938				0.0108625	0.00138175	0.0047367	0.00823794
0.010875	0.110038	0.114212	0.120952				0.010875	0.00139603	0.00476321	0.00826037
0.0108875	0.110149	0.114243	0.120887				0.0108875	0.00145771	0.00480754	0.00824328
0.0109	0.110121	0.114201	0.120812				0.0109	0.00145364	0.00483215	0.00821537
0.0109125	0.110055	0.114233	0.120776				0.0109125	0.00142015	0.00481314	0.00823466
0.010925	0.109995	0.114257	0.120797				0.010925	0.00140705	0.004807	0.00821522
0.0109375	0.109894	0.11425	0.120798				0.0109375	0.00141966	0.00480296	0.00818835
0.01095	0.109901	0.114233	0.120773				0.01095	0.001412	0.00476538	0.00819566
0.0109625	0.109919	0.114169	0.120801				0.0109625	0.00142639	0.00470752	0.00820062
0.010975	0.109961	0.114194	0.12088				0.010975	0.00142407	0.00468398	0.00822385
0.0109875	0.109887	0.114194	0.12088				0.0109875	0.00139555	0.00468443	0.00819778
0.011	0.109922	0.114247	0.120855				0.011	0.00136818	0.00468472	0.00819874
0.0110125	0.109971	0.114215	0.120776				0.0110125	0.00134103	0.00467946	0.00818249
0.011025	0.109971	0.114113	0.120776				0.011025	0.0012784	0.00469797	0.00814255
0.0110375	0.110044	0.114155	0.120765				0.0110375	0.00125764	0.0047368	0.0081462
0.01105	0.110083	0.11412	0.120733				0.01105	0.00125812	0.0047234	0.00816816
0.0110625	0.110034	0.114155	0.120737				0.0110625	0.00127709	0.00471808	0.00814795
0.011075	0.110051	0.114222	0.120733				0.011075	0.00131647	0.00468883	0.00812248
0.0110875	0.110069	0.114191	0.120748				0.0110875	0.00134219	0.00471531	0.00816309
0.0111	0.109985	0.114201	0.120766				0.0111	0.00133537	0.00475235	0.0081564
0.0111125	0.109967	0.114219	0.120694				0.0111125	0.00133577	0.00478354	0.00811644
0.011125	0.109929	0.114123	0.120698				0.011125	0.00132226	0.004764	0.0080855
0.0111375	0.109953	0.114039	0.120726				0.0111375	0.00129895	0.00474448	0.00809171
0.01115	0.109953	0.114046	0.120758				0.01115	0.0013137	0.00468268	0.00815099
0.0111625	0.109898	0.114025	0.120729				0.0111625	0.00130079	0.00462143	0.00817232
0.011175	0.109873	0.113993	0.120686				0.011175	0.00133566	0.00465086	0.00816733
0.0111875	0.109943	0.113961	0.120651				0.0111875	0.00137499	0.00468981	0.00817561
0.0112	0.11002	0.114003	0.120594				0.0112	0.00141576	0.00473574	0.00817178
0.0112125	0.110034	0.113979	0.120647				0.0112125	0.0014298	0.00474601	0.00820003
0.011225	0.110062	0.113965	0.120705				0.011225	0.00139301	0.00469615	0.00823664
0.0112375	0.109988	0.113982	0.120665				0.0112375	0.00134014	0.00469103	0.00825393
0.01125	0.110058	0.114025	0.120626				0.01125	0.00127152	0.00476453	0.00823351
0.0112625	0.110104	0.114028	0.120543				0.0112625	0.00127831	0.00480176	0.00815704
0.011275	0.110139	0.113936	0.120593				0.011275	0.00138046	0.0048056	0.0081282
0.0112875	0.110139	0.113848	0.120629				0.0112875	0.00141695	0.00483869	0.00819795
0.0113	0.110135	0.113845	0.120701				0.0113	0.00138838	0.00481024	0.00830425
0.0113125	0.110156	0.113859	0.120744				0.0113125	0.00132406	0.00480876	0.00830872
0.011325	0.110167	0.113859	0.120776				0.011325	0.00133501	0.00479613	0.00831268
0.0113375	0.11016	0.113908	0.12068				0.0113375	0.00134291	0.0047467	0.00832058
0.01135	0.110139	0.113961	0.12064				0.01135	0.00131464	0.00470566	0.00825786
0.0113625	0.110086	0.114	0.120647				0.0113625	0.00129226	0.00466862	0.00822693
0.011375	0.110013	0.113944	0.120615				0.011375	0.00128745	0.00468486	0.0082541
0.0113875	0.110002	0.113901	0.120572				0.0113875	0.0013108	0.00470485	0.00830231
0.0114	0.109995	0.113908	0.120554				0.0114	0.00134328	0.00468739	0.00830448
0.0114125	0.109971	0.113958	0.120608				0.0114125	0.00135019	0.00468906	0.00827994
0.011425	0.109995	0.113989	0.120697				0.011425	0.00135661	0.00469907	0.00826375
0.0114375	0.109957	0.114007	0.120772				0.0114375	0.00135939	0.00474611	0.00825478
0.01145	0.110003	0.114077	0.12083				0.01145	0.00134174	0.00476769	0.00826924
0.0114625	0.110041	0.114134	0.120837				0.0114625	0.00131548	0.0047643	0.00828538
0.011475	0.110013	0.114056	0.12083				0.011475	0.00126304	0.00474632	0.00825259
0.0114875	0.109964	0.114088	0.12078				0.0114875	0.00125124	0.00472714	0.00825793
0.0115	0.109946	0.114049	0.120726				0.0115	0.00126178	0.00475601	0.00829533
0.0115125	0.109939	0.114042	0.120651				0.0115125	0.00128381	0.00480786	0.0083248
0.011525	0.109894	0.114074	0.120622				0.011525	0.0012814	0.00482735	0.00831882
0.0115375	0.10987	0.11406	0.120629				0.0115375	0.00128062	0.00481332	0.00827566
0.01155	0.10988	0.114035	0.120651				0.01155	0.00130212	0.00484464	0.00824644
0.0115625	0.109954	0.113965	0.120719				0.0115625	0.00138575	0.00489126	0.00824543
0.011575	0.109989	0.113908	0.120744				0.011575	0.00145911	0.00493768	0.00827146
0.0115875	0.110041	0.113887	0.120744				0.0115875	0.00143318	0.00492543	0.00828617
0.0116	0.110055	0.113912	0.120733				0.0116	0.00136952	0.00487422	0.00827565
0.0116125	0.109999	0.113961	0.120737				0.0116125	0.0013625	0.00480802	0.00826262
0.011625	0.110034	0.114025	0.120798				0.011625	0.00127709	0.00481948	0.00829287
0.0116375	0.110013	0.113982	0.120862				0.0116375	0.00128461	0.00487727	0.00832086
0.01165	0.109929	0.114028	0.120887				0.01165	0.00131705	0.00493293	0.0083062
0.0116625	0.109975	0.114081	0.120937				0.0116625	0.00133873	0.00497463	0.00829407
0.011675	0.110023	0.114134	0.120952				0.011675	0.00136307	0.00498481	0.00830224
0.0116875	0.110034	0.114159	0.12097				0.0116875	0.0013788	0.00497803	0.0083221
0.0117	0.110044	0.114123	0.120891				0.0117	0.00140133	0.0049886	0.00828314
0.0117125	0.110068	0.114127	0.120826				0.0117125	0.00143024	0.00498728	0.008214
0.011725	0.110075	0.114085	0.120765				0.011725	0.00142577	0.00491661	0.00819594
0.0117375	0.110069	0.114088	0.120805				0.0117375	0.00140464	0.00485434	0.0081866
0.01175	0.110097	0.114099	0.120798				0.01175	0.00137537	0.00480516	0.00816739
0.0117625	0.110083	0.114127	0.120748				0.0117625	0.00137245	0.0047893	0.00816348
0.011775	0.110002	0.114081	0.120726				0.011775	0.00138592	0.00480705	0.0081786
0.0117875	0.109932	0.114007	0.120691				0.0117875	0.00135256	0.00490135	0.00820136
0.0118	0.109929	0.113958	0.120687				0.0118	0.0013272	0.00497447	0.00820807
0.0118125	0.10994	0.113972	0.120655				0.0118125	0.00137239	0.00492255	0.0082017
0.011825	0.10995	0.113944	0.120665				0.011825	0.00138181	0.00484318	0.00821607
0.0118375	0.109933	0.113936	0.120787				0.0118375	0.0013068	0.00479503	0.0082475
0.01185	0.109936	0.113979	0.120798				0.01185	0.00130007	0.00479685	0.0082941
0.0118625	0.109915	0.113989	0.120694				0.0118625	0.0013377	0.00480084	0.00832796
0.011875	0.109926	0.113968	0.120672				0.011875	0.00140108	0.00476771	0.0083112
0.0118875	0.109926	0.113972	0.120708				0.0118875	0.00150244	0.00475101	0.00829329
0.0119	0.11002	0.114035	0.120661				0.0119	0.00151206	0.00478638	0.00828741
0.0119125	0.110062	0.114088	0.120608				0.0119125	0.00147931	0.00480166	0.00829773
0.011925	0.11009	0.114201	0.120626				0.011925	0.0014383	0.00478909	0.00831634
0.0119375	0.110076	0.114204	0.120605				0.0119375	0.00143017	0.00477551	0.00831294
0.01195	0.110041	0.114226	0.120719				0.01195	0.00139306	0.00474408	0.00829429
0.0119625	0.110066	0.114286	0.120741				0.0119625	0.00138365	0.00471331	0.00822378
0.011975	0.110038	0.114257	0.120713				0.011975	0.00134252	0.00469159	0.00819239
0.0119875	0.109929	0.114169	0.120666				0.0119875	0.00136314	0.00465604	0.00817836
0.012	0.109897	0.11412	0.120731				0.012	0.00143254	0.00464542	0.00818126
0.0120125	0.109908	0.114088	0.120723				0.0120125	0.00142553	0.00465356	0.00822778
0.012025	0.110002	0.114127	0.12078				0.012025	0.00141527	0.00467254	0.00829069
0.0120375	0.110044	0.114169	0.120738				0.0120375	0.00142015	0.00474054	0.00832568
0.01205	0.110009	0.114166	0.120702				0.01205	0.00142333	0.00478961	0.00836482
0.0120625	0.109968	0.114194	0.12068				0.0120625	0.00141147	0.00479113	0.00840595
0.012075	0.110034	0.114148	0.120658				0.012075	0.00140326	0.0048174	0.00842321
0.0120875	0.110034	0.114169	0.120651				0.0120875	0.00142832	0.00479401	0.00839266
0.0121	0.110023	0.114208	0.12063				0.0121	0.0014316	0.00476982	0.00835926
0.0121125	0.110069	0.114222	0.120694				0.0121125	0.00143449	0.00474052	0.00836446
0.012125	0.110146	0.114208	0.120658				0.012125	0.00144862	0.00469373	0.0083843
0.0121375	0.110219	0.114194	0.120587				0.0121375	0.00142661	0.00469617	0.00839517
0.01215	0.110205	0.114208	0.120573				0.01215	0.00141119	0.00468531	0.00834441
0.0121625	0.110205	0.114272	0.120569				0.0121625	0.00143725	0.00468681	0.00832638
0.012175	0.110104	0.114279	0.120616				0.012175	0.00136814	0.00471841	0.00835961
0.0121875	0.11003	0.114282	0.120594				0.0121875	0.00137539	0.00479714	0.00838458
0.0122	0.110086	0.114222	0.120566				0.0122	0.00142277	0.00477581	0.00839463
0.0122125	0.110125	0.11418	0.120505				0.0122125	0.00147588	0.00471158	0.00839232
0.012225	0.11017	0.114141	0.12049				0.012225	0.00148737	0.00469606	0.00839971
0.0122375	0.110184	0.114053	0.12049				0.0122375	0.00148549	0.00467257	0.00841171
0.01225	0.110104	0.11413	0.120469				0.01225	0.00147413	0.00466236	0.0084203
0.0122625	0.110107	0.114198	0.120565				0.0122625	0.00145044	0.0046603	0.0084226
0.012275	0.110111	0.114148	0.120641				0.012275	0.00139579	0.00470322	0.00842731
0.0122875	0.110073	0.114081	0.120698				0.0122875	0.00142314	0.00471609	0.00842978
0.0123	0.110058	0.114134	0.120698				0.0123	0.00143382	0.00472134	0.00840655
0.0123125	0.110072	0.114127	0.120719				0.0123125	0.00136773	0.00474448	0.00838603
0.012325	0.110027	0.114155	0.120737				0.012325	0.00135525	0.00477932	0.00836838
0.0123375	0.110037	0.114049	0.120687				0.0123375	0.00133615	0.00480512	0.00836437
0.01235	0.11002	0.114017	0.120673				0.01235	0.00132217	0.00477071	0.00833442
0.0123625	0.109974	0.114028	0.120708				0.0123625	0.00135679	0.00468336	0.00828815
0.012375	0.109975	0.11413	0.120637				0.012375	0.00140808	0.00464976	0.00824586
0.0123875	0.109964	0.114134	0.120597				0.0123875	0.0014003	0.00463726	0.00824568
0.0124	0.109904	0.114042	0.120586				0.0124	0.00137308	0.00463088	0.00827413
0.0124125	0.109873	0.114021	0.120619				0.0124125	0.00136429	0.00466152	0.00828613
0.012425	0.109953	0.114042	0.120708				0.012425	0.00139179	0.00468697	0.00827467
0.0124375	0.109964	0.114007	0.120672				0.0124375	0.00141077	0.00470631	0.00827016
0.01245	0.109901	0.113993	0.12059				0.01245	0.00141155	0.00467799	0.00825984
0.0124625	0.109908	0.113954	0.120583				0.0124625	0.00139841	0.00463039	0.00829198
0.012475	0.110041	0.113922	0.120579				0.012475	0.0013476	0.00459913	0.0083364
0.0124875	0.109996	0.113898	0.120558				0.0124875	0.00133109	0.00453487	0.00833474
0.0125	0.10995	0.113975	0.12049				0.0125	0.00135596	0.00452717	0.00832004
0.0125125	0.109961	0.114063	0.12039				0.0125125	0.00135353	0.00453718	0.0082777
0.012525	0.109951	0.114056	0.120389				0.012525	0.00133518	0.00455718	0.00825927
0.0125375	0.109944	0.114011	0.120457				0.0125375	0.00130649	0.00453915	0.00828222
0.01255	0.109926	0.113982	0.120443				0.01255	0.00128166	0.00451719	0.00835162
0.0125625	0.109891	0.113915	0.120411				0.0125625	0.0013196	0.00447626	0.00836158
0.012575	0.109821	0.113915	0.120368				0.012575	0.00135107	0.00443629	0.00835701
0.0125875	0.109765	0.113922	0.120407				0.0125875	0.00135389	0.00445113	0.00832816
0.0126	0.109807	0.113873	0.120554				0.0126	0.0013234	0.00450692	0.0082833
0.0126125	0.109873	0.113809	0.120608				0.0126125	0.00132549	0.00453555	0.00827377
0.012625	0.109897	0.113732	0.120536				0.012625	0.00132727	0.00455869	0.00830108
0.0126375	0.109834	0.11363	0.12049				0.0126375	0.00129338	0.00452376	0.00832799
0.01265	0.109796	0.113651	0.120436				0.01265	0.00131553	0.00451561	0.00831375
0.0126625	0.109761	0.113697	0.120526				0.0126625	0.001369	0.00451581	0.00831245
0.012675	0.109737	0.113757	0.120493				0.012675	0.00144563	0.00453469	0.00834834
0.0126875	0.10973	0.113841	0.120461				0.0126875	0.00148508	0.00452666	0.00840195
0.0127	0.109702	0.113891	0.120436				0.0127	0.00147754	0.00451962	0.00844638
0.0127125	0.109664	0.113894	0.120497				0.0127125	0.00145603	0.0045079	0.00842938
0.012725	0.109685	0.113827	0.1205				0.012725	0.00143362	0.00450366	0.00839869
0.0127375	0.109692	0.113781	0.120565				0.0127375	0.00142799	0.00450207	0.00834207
0.01275	0.109758	0.113809	0.120597				0.01275	0.00142923	0.00447575	0.00832307
0.0127625	0.109748	0.113781	0.120576				0.0127625	0.00140783	0.00441676	0.00829829
0.012775	0.109741	0.11375	0.120518				0.012775	0.00142452	0.00435201	0.00828614
0.0127875	0.109664	0.113802	0.1205				0.0127875	0.00149026	0.0043478	0.00826809
0.0128	0.109629	0.113873	0.120443				0.0128	0.00153077	0.00437466	0.00824499
0.0128125	0.109657	0.113824	0.1204				0.0128125	0.00148823	0.00436908	0.00822225
0.012825	0.109685	0.113834	0.120404				0.012825	0.00142172	0.00440979	0.00822979
0.0128375	0.109779	0.113725	0.120465				0.0128375	0.00136351	0.00442675	0.00823314
0.01285	0.109881	0.113729	0.120489				0.01285	0.00135858	0.00443465	0.00825331
0.0128625	0.109828	0.113732	0.120504				0.0128625	0.00138025	0.00439847	0.00827375
0.012875	0.1098	0.113767	0.120543				0.012875	0.00137811	0.00440168	0.00829162
0.0128875	0.1098	0.113827	0.120558				0.0128875	0.00135022	0.00442978	0.00833416
0.0129	0.109789	0.113891	0.120497				0.0129	0.00132273	0.00442748	0.00830777
0.0129125	0.109705	0.113919	0.120421				0.0129125	0.00133264	0.00440867	0.00830919
0.012925	0.109688	0.11393	0.120435				0.012925	0.0013977	0.00437007	0.0083706
0.0129375	0.10966	0.113877	0.120521				0.0129375	0.00144886	0.00439131	0.00838698
0.01295	0.109639	0.113901	0.120507				0.01295	0.00146809	0.00439677	0.0082974
0.0129625	0.109625	0.113912	0.120453				0.0129625	0.0014546	0.00444441	0.00824272
0.012975	0.109695	0.113855	0.12041				0.012975	0.00138343	0.00446829	0.00825272
0.0129875	0.109726	0.113823	0.120486				0.0129875	0.00129319	0.00449616	0.0082595
0.013	0.109779	0.113802	0.120608				0.013	0.00128443	0.00456616	0.00830406
0.0130125	0.109834	0.11382	0.120586				0.0130125	0.00134189	0.00459413	0.00832651
0.013025	0.10981	0.113813	0.120553				0.013025	0.00135758	0.00460114	0.00831895
0.0130375	0.109765	0.113802	0.1205				0.0130375	0.00141028	0.00459323	0.00826728
0.01305	0.109709	0.113785	0.120525				0.01305	0.00143774	0.00458435	0.0082472
0.0130625	0.109754	0.113926	0.120504				0.0130625	0.00146435	0.00460052	0.00827485
0.013075	0.109765	0.114056	0.120532				0.013075	0.00147118	0.00462108	0.0083348
0.0130875	0.109765	0.114063	0.120557				0.0130875	0.00146022	0.00461918	0.00841404
0.0131	0.109877	0.114011	0.120547				0.0131	0.00143832	0.004631	0.00844028
0.0131125	0.109919	0.113947	0.120586				0.0131125	0.00141744	0.00468333	0.00847864
0.013125	0.109922	0.113908	0.120536				0.013125	0.00142519	0.0046959	0.00848783
0.0131375	0.109849	0.113937	0.120562				0.0131375	0.00141668	0.00465857	0.00851279
0.01315	0.109915	0.113954	0.120569				0.01315	0.00142599	0.00467075	0.00850587
0.0131625	0.109967	0.114004	0.12059				0.0131625	0.00142457	0.00468312	0.00846424
0.013175	0.109919	0.114088	0.120633				0.013175	0.00143042	0.00473145	0.00839986
0.0131875	0.10988	0.114113	0.120665				0.0131875	0.00142905	0.00473234	0.00837169
0.0132	0.109926	0.114032	0.120629				0.0132	0.00145394	0.00470362	0.00839454
0.0132125	0.1101	0.114035	0.120612				0.0132125	0.00142387	0.00468454	0.00845103
0.013225	0.110206	0.113996	0.120637				0.013225	0.00144423	0.00467003	0.00846398
0.0132375	0.110199	0.114074	0.120697				0.0132375	0.00143249	0.00471146	0.00845661
0.01325	0.110105	0.114144	0.120797				0.01325	0.00146432	0.00475797	0.00848982
0.0132625	0.11009	0.114166	0.12083				0.0132625	0.00142752	0.00479079	0.00851475
0.013275	0.11008	0.114106	0.120912				0.013275	0.00138807	0.00480102	0.00851785
0.0132875	0.110035	0.114032	0.120898				0.0132875	0.00138884	0.00483445	0.00849616
0.0133	0.109968	0.114071	0.120833				0.0133	0.00137803	0.00479288	0.00849967
0.0133125	0.109982	0.114191	0.120787				0.0133125	0.00132851	0.00473863	0.00851433
0.013325	0.110097	0.114222	0.120766				0.013325	0.00132633	0.00471034	0.00855504
0.0133375	0.110153	0.114275	0.120698				0.0133375	0.00136188	0.00472981	0.00857082
0.01335	0.110181	0.11429	0.120672				0.01335	0.00135491	0.00479846	0.00856592
0.0133625	0.110163	0.114297	0.12079				0.0133625	0.00137198	0.00481433	0.00854297
0.013375	0.11009	0.114346	0.12083				0.013375	0.00140483	0.00481772	0.00855556
0.0133875	0.11016	0.114286	0.120826				0.0133875	0.00135581	0.00479153	0.00861953
0.0134	0.110223	0.114243	0.120783				0.0134	0.00138828	0.00477976	0.00868538
0.0134125	0.110177	0.114236	0.12078				0.0134125	0.00144852	0.004827	0.0087618
0.013425	0.110128	0.114293	0.120726				0.013425	0.00143667	0.0048043	0.00875833
0.0134375	0.11009	0.114307	0.120704				0.0134375	0.00138765	0.00476969	0.00869568
0.01345	0.110044	0.114342	0.120654				0.01345	0.00138715	0.00475714	0.00865899
0.0134625	0.110041	0.114247	0.120661				0.0134625	0.00141196	0.004757	0.00866114
0.013475	0.110062	0.114198	0.120629				0.013475	0.0013861	0.00477455	0.00868273
0.0134875	0.110031	0.114148	0.12065				0.0134875	0.00138129	0.00478786	0.00868514
0.0135	0.109999	0.114152	0.120708				0.0135	0.0013509	0.00484626	0.00866206
0.0135125	0.109922	0.11419	0.120758				0.0135125	0.00134686	0.00487994	0.00863694
0.013525	0.109842	0.114194	0.120797				0.013525	0.00133782	0.00487981	0.00864471
0.0135375	0.10989	0.114137	0.12084				0.0135375	0.00134388	0.00487848	0.00865733
0.01355	0.109946	0.11406	0.120787				0.01355	0.00138697	0.00488959	0.0086196
0.0135625	0.110012	0.114049	0.120758				0.0135625	0.00138883	0.00487865	0.00858586
0.013575	0.110009	0.114116	0.120776				0.013575	0.00138937	0.0048427	0.00862246
0.0135875	0.110009	0.114187	0.120766				0.0135875	0.00135107	0.00484117	0.00868101
0.0136	0.110041	0.114204	0.120716				0.0136	0.00132296	0.00481947	0.00875039
0.0136125	0.109999	0.114169	0.120701				0.0136125	0.00129432	0.00481576	0.0087634
0.013625	0.109978	0.114088	0.120708				0.013625	0.0013141	0.00483143	0.00872998
0.0136375	0.109967	0.114028	0.120662				0.0136375	0.00138037	0.00482919	0.00872701
0.01365	0.110047	0.11401	0.120654				0.01365	0.00144397	0.00485153	0.00867009
0.0136625	0.110013	0.114056	0.120633				0.0136625	0.00149056	0.00487811	0.00865807
0.013675	0.109992	0.114113	0.120676				0.013675	0.00146078	0.00487206	0.00869169
0.0136875	0.109964	0.114116	0.120661				0.0136875	0.00145405	0.00488677	0.00873969
0.0137	0.109918	0.114085	0.120647				0.0137	0.00144261	0.00487938	0.00872003
0.0137125	0.109992	0.114081	0.12065				0.0137125	0.00143037	0.00484926	0.00872942
0.013725	0.109995	0.114081	0.120564				0.013725	0.00143598	0.00482778	0.00872988
0.0137375	0.109967	0.114014	0.120582				0.0137375	0.00142067	0.00483818	0.00866935
0.01375	0.109929	0.114021	0.120665				0.01375	0.00143572	0.00484044	0.00862182
0.0137625	0.109898	0.114046	0.120708				0.0137625	0.00147627	0.00481676	0.00857151
0.013775	0.109905	0.114042	0.120697				0.013775	0.00152706	0.00480383	0.00859163
0.0137875	0.109891	0.114088	0.120701				0.0137875	0.00152121	0.00484202	0.00863092
0.0138	0.109842	0.114116	0.120658				0.0138	0.00146508	0.00485241	0.00866405
0.0138125	0.109796	0.114123	0.12069				0.0138125	0.00140307	0.00483125	0.00862363
0.013825	0.109754	0.114127	0.120647				0.013825	0.0013799	0.00484339	0.00861434
0.0138375	0.109765	0.114039	0.120665				0.0138375	0.00138695	0.00476439	0.00864935
0.01385	0.109806	0.114018	0.120704				0.01385	0.00137492	0.00472953	0.00870287
0.0138625	0.109796	0.114021	0.120744				0.0138625	0.00136242	0.00472278	0.00872145
0.013875	0.109782	0.114099	0.120812				0.013875	0.00134355	0.00475403	0.00875463
0.0138875	0.109817	0.11412	0.120805				0.0138875	0.00134368	0.0047858	0.00880614
0.0139	0.109814	0.114138	0.120694				0.0139	0.00139552	0.0047735	0.00886633
0.0139125	0.109845	0.114081	0.120697				0.0139125	0.00145086	0.00474078	0.00891002
0.013925	0.10986	0.114046	0.120651				0.013925	0.00145622	0.00474109	0.00890023
0.0139375	0.109859	0.114021	0.120586				0.0139375	0.00145528	0.00481559	0.00886947
0.01395	0.109926	0.113936	0.12055				0.01395	0.00143154	0.00486066	0.00880657
0.0139625	0.109995	0.113887	0.120533				0.0139625	0.001415	0.00487831	0.00876213
0.013975	0.11002	0.113947	0.120518				0.013975	0.00141626	0.00487353	0.00873764
0.0139875	0.109911	0.113887	0.12054				0.0139875	0.00139449	0.00480288	0.0087193
0.014	0.109852	0.113834	0.120529				0.014	0.00134873	0.00475139	0.00869006
0.0140125	0.109813	0.11382	0.120608				0.0140125	0.00134066	0.00474168	0.00871936
0.014025	0.109782	0.113831	0.120636				0.014025	0.001337	0.00473007	0.00874613
0.0140375	0.109771	0.113831	0.120633				0.0140375	0.00138088	0.00472284	0.0087694
0.01405	0.10981	0.113859	0.120643				0.01405	0.00139144	0.00471292	0.00876811
0.0140625	0.1098	0.11387	0.120697				0.0140625	0.00140877	0.00471201	0.00873828
0.014075	0.109849	0.113937	0.120672				0.014075	0.00148356	0.00468418	0.00877912
0.0140875	0.109904	0.114039	0.120708				0.0140875	0.00154187	0.00469495	0.00883642
0.0141	0.109869	0.114081	0.120708				0.0141	0.00154714	0.00471454	0.00882847
0.0141125	0.109894	0.114046	0.120683				0.0141125	0.00156095	0.00471402	0.00881078
0.014125	0.109901	0.113965	0.120644				0.014125	0.00152889	0.00468948	0.00877544
0.0141375	0.10995	0.113961	0.120658				0.0141375	0.00147902	0.00473623	0.0087868
0.01415	0.109985	0.114007	0.120647				0.01415	0.00142296	0.00476055	0.00879403
0.0141625	0.110058	0.114018	0.120705				0.0141625	0.00142812	0.00477852	0.0087689
0.014175	0.1101	0.114088	0.12078				0.014175	0.00146235	0.00475306	0.00875311
0.0141875	0.110208	0.114176	0.120805				0.0141875	0.00152502	0.0048113	0.00871133
0.0142	0.110275	0.114137	0.120719				0.0142	0.00152078	0.0048683	0.00863155
0.0142125	0.110229	0.114144	0.120676				0.0142125	0.00150049	0.004892	0.00863292
0.014225	0.110149	0.114116	0.120787				0.014225	0.00152969	0.00494962	0.00864271
0.0142375	0.110089	0.114123	0.120791				0.0142375	0.00152215	0.00495926	0.00865907
0.01425	0.110124	0.114166	0.120823				0.01425	0.0015223	0.00494049	0.00868406
0.0142625	0.110128	0.114226	0.120855				0.0142625	0.00155837	0.00493498	0.00870536
0.014275	0.110145	0.114215	0.120891				0.014275	0.00154468	0.00487938	0.0087248
0.0142875	0.110111	0.114162	0.120887				0.0142875	0.00149625	0.00481143	0.008691
0.0143	0.110114	0.114088	0.120794				0.0143	0.00148824	0.00476588	0.00863829
0.0143125	0.110093	0.114102	0.120773				0.0143125	0.00150408	0.00473377	0.00862698
0.014325	0.110068	0.114166	0.120819				0.014325	0.00149108	0.0047234	0.00867344
0.0143375	0.110047	0.114229	0.120852				0.0143375	0.00151087	0.00474273	0.00873382
0.01435	0.110065	0.114275	0.120859				0.01435	0.00155061	0.00481579	0.00877775
0.0143625	0.110146	0.114257	0.120916				0.0143625	0.00158302	0.00494189	0.00883086
0.014375	0.110202	0.11431	0.12088				0.014375	0.0015774	0.00501787	0.0088849
0.0143875	0.110254	0.114279	0.12093				0.0143875	0.0015773	0.00505117	0.00887755
0.0144	0.110254	0.114318	0.120937				0.0144	0.00159275	0.00505344	0.00887783
0.0144125	0.11023	0.114293	0.12097				0.0144125	0.00155953	0.00501928	0.00888962
0.014425	0.11017	0.114321	0.120962				0.014425	0.00152178	0.00498118	0.00885892
0.0144375	0.110209	0.114377	0.120862				0.0144375	0.00152965	0.00499255	0.00886709
0.01445	0.110303	0.114349	0.120815				0.01445	0.00156624	0.00503092	0.00891459
0.0144625	0.110391	0.114278	0.120823				0.0144625	0.00155074	0.00501826	0.00890216
0.014475	0.110373	0.114271	0.120873				0.014475	0.00154865	0.00499424	0.00886932
0.0144875	0.110408	0.114272	0.120966				0.0144875	0.00156187	0.00499892	0.00886497
0.0145	0.110366	0.114272	0.120983				0.0145	0.00158711	0.00501213	0.00886361
0.0145125	0.110265	0.114279	0.120923				0.0145125	0.00161048	0.00496779	0.00887848
0.014525	0.110247	0.1143	0.120862				0.014525	0.00163766	0.0048847	0.00892405
0.0145375	0.110306	0.114272	0.120747				0.0145375	0.00162958	0.00483573	0.00900065
0.01455	0.110359	0.114392	0.120769				0.01455	0.00159899	0.00484103	0.00901109
0.0145625	0.110377	0.114452	0.120826				0.0145625	0.001572	0.00486837	0.00897283
0.014575	0.110422	0.114406	0.120855				0.014575	0.00155944	0.00491876	0.00896368
0.0145875	0.110499	0.11448	0.12083				0.0145875	0.00158579	0.00493894	0.0089637
0.0146	0.110482	0.11461	0.120794				0.0146	0.00165299	0.00492111	0.00896455
0.0146125	0.110387	0.1146	0.120941				0.0146125	0.00173034	0.00490853	0.00896554
0.014625	0.110334	0.114596	0.121005				0.014625	0.00179349	0.00494543	0.00894279
0.0146375	0.110289	0.114533	0.121027				0.0146375	0.00181564	0.00497672	0.00895659
0.01465	0.110355	0.114526	0.121002				0.01465	0.00178252	0.00496005	0.00899349
0.0146625	0.110471	0.114572	0.120962				0.0146625	0.00176878	0.00494335	0.00903037
0.014675	0.110516	0.114593	0.120948				0.014675	0.00175588	0.00497554	0.00904243
0.0146875	0.110478	0.114558	0.121023				0.0146875	0.00176058	0.00501468	0.00905641
0.0147	0.110387	0.114504	0.121041				0.0147	0.00179367	0.00498649	0.00911218
0.0147125	0.110408	0.114455	0.12103				0.0147125	0.00180297	0.00494135	0.00914354
0.014725	0.110356	0.114423	0.12103				0.014725	0.00178841	0.00491575	0.00914579
0.0147375	0.110293	0.114356	0.121012				0.0147375	0.00177873	0.00492038	0.00914957
0.01475	0.110237	0.114338	0.121008				0.01475	0.00177155	0.0049415	0.00917772
0.0147625	0.110275	0.114356	0.120987				0.0147625	0.00178874	0.00497444	0.00921109
0.014775	0.11023	0.114338	0.12093				0.014775	0.00180967	0.00499496	0.00918698
0.0147875	0.110174	0.114406	0.120948				0.0147875	0.00185287	0.00503553	0.00911652
0.0148	0.110254	0.114434	0.121009				0.0148	0.00186057	0.00503721	0.00904587
0.0148125	0.11039	0.114448	0.121077				0.0148125	0.00182988	0.00500618	0.0090353
0.014825	0.110506	0.114462	0.121113				0.014825	0.00184362	0.00501784	0.00905433
0.0148375	0.110422	0.114476	0.121116				0.0148375	0.0018387	0.00505921	0.00908361
0.01485	0.110359	0.114476	0.121174				0.01485	0.00182893	0.00508766	0.00912201
0.0148625	0.110348	0.114384	0.121145				0.0148625	0.0018187	0.00502831	0.00917066
0.014875	0.110362	0.114377	0.121102				0.014875	0.00180358	0.00498746	0.00922335
0.0148875	0.110314	0.114339	0.121106				0.0148875	0.00177179	0.00503387	0.00926608
0.0149	0.110317	0.114332	0.12112				0.0149	0.00173102	0.00508162	0.00930751
0.0149125	0.110363	0.114307	0.121156				0.0149125	0.00176485	0.0050668	0.00928659
0.014925	0.110429	0.114314	0.121124				0.014925	0.00180068	0.00506604	0.00926061
0.0149375	0.110411	0.114363	0.121095				0.0149375	0.00179635	0.00502382	0.00924037
0.01495	0.110327	0.11437	0.12102				0.01495	0.00181859	0.00497332	0.00921188
0.0149625	0.110327	0.114391	0.12103				0.0149625	0.00183128	0.00497894	0.00920643
0.014975	0.110313	0.114451	0.121005				0.014975	0.00187275	0.00502039	0.00922964
0.0149875	0.110306	0.114487	0.121001				0.0149875	0.00191873	0.00506467	0.00920866
0.015	0.110313	0.114384	0.120973				0.015	0.00185113	0.00507821	0.00919587
0.0150125	0.110369	0.114296	0.120919				0.0150125	0.00176788	0.00508819	0.0092196
0.015025	0.110331	0.114303	0.120909				0.015025	0.00165189	0.00506262	0.00921225
0.0150375	0.110296	0.114331	0.120894				0.0150375	0.00161963	0.00504082	0.00923269
0.01505	0.110226	0.114296	0.120862				0.01505	0.00165533	0.00505936	0.00925099
0.0150625	0.110247	0.114261	0.120926				0.0150625	0.00170728	0.00505434	0.00924174
0.015075	0.110212	0.114275	0.121052				0.015075	0.00181083	0.00504785	0.00922837
0.0150875	0.110236	0.11424	0.121141				0.0150875	0.00188298	0.00506974	0.00920741
0.0151	0.110268	0.114211	0.121152				0.0151	0.00190515	0.00511413	0.00919889
0.0151125	0.110296	0.11419	0.121127				0.0151125	0.00186887	0.00512424	0.00924226
0.015125	0.110257	0.114141	0.121109				0.015125	0.00188659	0.00506989	0.00928063
0.0151375	0.110229	0.114194	0.12113				0.0151375	0.00186858	0.00506258	0.00924536
0.01515	0.110243	0.114183	0.121134				0.01515	0.00181235	0.0050196	0.00918172
0.0151625	0.110254	0.11418	0.121167				0.0151625	0.00184143	0.00498492	0.00913727
0.015175	0.110289	0.114138	0.121138				0.015175	0.00188374	0.00499558	0.00908373
0.0151875	0.110337	0.114148	0.121152				0.0151875	0.00187948	0.00503933	0.00908293
0.0152	0.110338	0.114183	0.121159				0.0152	0.0018987	0.0051493	0.00914501
0.0152125	0.11032	0.114275	0.121051				0.0152125	0.00191347	0.00522214	0.00923557
0.015225	0.110261	0.1143	0.120926				0.015225	0.00185588	0.00520485	0.00931221
0.0152375	0.110285	0.114282	0.120962				0.0152375	0.00181126	0.00517159	0.00932404
0.01525	0.110292	0.114222	0.121019				0.01525	0.00179464	0.00516422	0.0092566
0.0152625	0.11031	0.114159	0.121112				0.0152625	0.00179658	0.00515269	0.0092145
0.015275	0.110281	0.114067	0.121162				0.015275	0.0017718	0.00516674	0.0092173
0.0152875	0.110292	0.114081	0.121152				0.0152875	0.00174612	0.00519643	0.00921904
0.0153	0.110327	0.114116	0.121166				0.0153	0.00171865	0.00518921	0.00920761
0.0153125	0.110355	0.114081	0.121231				0.0153125	0.00174072	0.00515124	0.00920177
0.015325	0.110383	0.114113	0.121152				0.015325	0.00185181	0.0051127	0.00924387
0.0153375	0.11045	0.114092	0.121116				0.0153375	0.0019449	0.00513964	0.00924971
0.01535	0.110404	0.114053	0.121163				0.01535	0.00189714	0.00516299	0.00931127
0.0153625	0.110324	0.114063	0.121102				0.0153625	0.00183129	0.00518626	0.00935758
0.015375	0.110341	0.114085	0.12103				0.015375	0.00180055	0.00521745	0.00936523
0.0153875	0.110302	0.114039	0.121033				0.0153875	0.00177492	0.00519611	0.00935251
0.0154	0.110323	0.114014	0.121041				0.0154	0.00176383	0.00515349	0.00932582
0.0154125	0.110268	0.114032	0.121023				0.0154125	0.00175309	0.00513879	0.00928814
0.015425	0.110247	0.11407	0.12103				0.015425	0.00178119	0.00515412	0.00928944
0.0154375	0.110226	0.114183	0.120994				0.0154375	0.001754	0.00515237	0.0093363
0.01545	0.110313	0.114173	0.121001				0.01545	0.00169042	0.00510324	0.00935793
0.0154625	0.110359	0.11418	0.121041				0.0154625	0.0016921	0.0050685	0.00939301
0.015475	0.110394	0.114169	0.121062				0.015475	0.00175136	0.00507262	0.00940343
0.0154875	0.11038	0.114229	0.121073				0.0154875	0.0018109	0.00509948	0.00938115
0.0155	0.110376	0.114339	0.121073				0.0155	0.00179857	0.00513123	0.00936125
0.0155125	0.110369	0.11448	0.121083				0.0155125	0.0017778	0.0051187	0.00932751
0.015525	0.110358	0.114508	0.121062				0.015525	0.00175764	0.00508975	0.00926487
0.0155375	0.110372	0.114491	0.12103				0.0155375	0.00174836	0.00516822	0.00923415
0.01555	0.110383	0.114462	0.121073				0.01555	0.00181627	0.00523101	0.00921615
0.0155625	0.110352	0.114466	0.121116				0.0155625	0.00182251	0.00525237	0.0092049
0.015575	0.110373	0.114515	0.121116				0.015575	0.00181719	0.00524512	0.00926073
0.0155875	0.110386	0.114519	0.12112				0.0155875	0.00183603	0.00522181	0.00932214
0.0156	0.110358	0.114438	0.121059				0.0156	0.00182329	0.00522869	0.00932349
0.0156125	0.110421	0.114392	0.120969				0.0156125	0.0018066	0.00522235	0.00929578
0.015625	0.11047	0.114367	0.120951				0.015625	0.00183672	0.00523859	0.00927259
0.0156375	0.110533	0.114381	0.121001				0.0156375	0.00185462	0.00526299	0.00923301
0.01565	0.110537	0.114395	0.121105				0.01565	0.00186138	0.00528276	0.0092135
0.0156625	0.110505	0.114455	0.121083				0.0156625	0.00182002	0.00527173	0.00919446
0.015675	0.110449	0.114554	0.121044				0.015675	0.00180609	0.00527452	0.00921356
0.0156875	0.110463	0.114579	0.121077				0.0156875	0.00176707	0.00533926	0.00921912
0.0157	0.110516	0.11455	0.121112				0.0157	0.0017429	0.00541016	0.00918321
0.0157125	0.110582	0.114526	0.121177				0.0157125	0.00175732	0.00545146	0.00917143
0.015725	0.110635	0.114483	0.121249				0.015725	0.00180912	0.00546724	0.00922497
0.0157375	0.110607	0.114374	0.121227				0.0157375	0.00183272	0.00546205	0.00924866
0.01575	0.11054	0.114346	0.121141				0.01575	0.00182196	0.00543084	0.00923983
0.0157625	0.110491	0.114377	0.121037				0.0157625	0.00178319	0.00536752	0.00923881
0.015775	0.110457	0.114388	0.120966				0.015775	0.00181498	0.0053136	0.00926363
0.0157875	0.110457	0.11436	0.121034				0.0157875	0.00184698	0.00526831	0.00926885
0.0158	0.110443	0.114466	0.121066				0.0158	0.00186003	0.00528457	0.00929194
0.0158125	0.11045	0.114565	0.121069				0.0158125	0.00183447	0.00532837	0.00929918
0.015825	0.110387	0.11455	0.121073				0.015825	0.00183151	0.00535647	0.00928806
0.0158375	0.110436	0.114505	0.121005				0.0158375	0.00183469	0.00533406	0.00924887
0.01585	0.110467	0.114473	0.120962				0.01585	0.00179783	0.00534341	0.00918913
0.0158625	0.110435	0.114536	0.120976				0.0158625	0.00173403	0.005376	0.00913443
0.015875	0.110453	0.114526	0.121048				0.015875	0.00173496	0.00536514	0.00908539
0.0158875	0.110432	0.114494	0.121084				0.0158875	0.00178612	0.0053308	0.00904111
0.0159	0.110379	0.114459	0.121155				0.0159	0.00181769	0.00534259	0.00904516
0.0159125	0.110344	0.114529	0.121216				0.0159125	0.00182474	0.00539926	0.00908441
0.015925	0.110411	0.114487	0.121217				0.015925	0.0017897	0.0054069	0.00911682
0.0159375	0.110407	0.114455	0.121209				0.0159375	0.00176158	0.00540956	0.00910063
0.01595	0.110355	0.114448	0.121184				0.01595	0.00176849	0.00540662	0.00909744
0.0159625	0.110316	0.114473	0.121177				0.0159625	0.00176423	0.00540923	0.00907483
0.015975	0.110327	0.114413	0.121163				0.015975	0.00178482	0.00538732	0.00906878
0.0159875	0.110292	0.114441	0.121156				0.0159875	0.00182058	0.00534722	0.00907682
0.016	0.110299	0.114476	0.121166				0.016	0.00183141	0.00535943	0.00906693
0.0160125	0.110348	0.114438	0.121131				0.0160125	0.00184051	0.00536805	0.00903715
0.016025	0.110386	0.114402	0.121163				0.016025	0.00188865	0.00535693	0.00903598
0.0160375	0.110414	0.114378	0.121123				0.0160375	0.00187048	0.00536982	0.00908312
0.01605	0.110421	0.114378	0.12113				0.01605	0.00183671	0.00538351	0.00910139
0.0160625	0.110432	0.114455	0.121173				0.0160625	0.00184796	0.0053902	0.0090395
0.016075	0.110404	0.114501	0.121166				0.016075	0.00186783	0.00539355	0.00898836
0.0160875	0.11033	0.114508	0.121026				0.0160875	0.00186209	0.00540138	0.00894586
0.0161	0.110366	0.114434	0.120915				0.0161	0.00183052	0.00535099	0.00894228
0.0161125	0.110477	0.114501	0.12084				0.0161125	0.00181006	0.00528824	0.00899799
0.016125	0.110512	0.114494	0.120811				0.016125	0.00180238	0.00527444	0.00905801
0.0161375	0.110471	0.11454	0.120836				0.0161375	0.0017727	0.00526058	0.00909227
0.01615	0.110331	0.114558	0.120897				0.01615	0.00177847	0.00526673	0.00906817
0.0161625	0.110229	0.114459	0.120901				0.0161625	0.00177889	0.00529445	0.0090296
0.016175	0.110201	0.114416	0.120972				0.016175	0.00179267	0.0053203	0.00901918
0.0161875	0.11025	0.114374	0.121001				0.0161875	0.0018161	0.00533896	0.00905322
0.0162	0.110282	0.114328	0.121016				0.0162	0.00178667	0.00535626	0.0090849
0.0162125	0.110257	0.11425	0.121001				0.0162125	0.00175165	0.00535999	0.00911504
0.016225	0.110264	0.114187	0.121023				0.016225	0.0017583	0.00533377	0.00914517
0.0162375	0.110191	0.11419	0.121012				0.0162375	0.00177026	0.00529785	0.00913406
0.01625	0.110177	0.114208	0.12098				0.01625	0.00175448	0.00529819	0.00911212
0.0162625	0.110187	0.114148	0.120901				0.0162625	0.0017588	0.00533326	0.00906837
0.016275	0.110288	0.114127	0.120937				0.016275	0.00173073	0.00536075	0.00901407
0.0162875	0.110376	0.114208	0.120952				0.0162875	0.00171798	0.00532723	0.00899792
0.0163	0.110404	0.114233	0.121005				0.0163	0.00170589	0.0053005	0.00903065
0.0163125	0.110355	0.11425	0.121034				0.0163125	0.00169866	0.00532992	0.00904321
0.016325	0.110313	0.114187	0.121141				0.016325	0.00171407	0.0053312	0.00902464
0.0163375	0.110285	0.114106	0.121213				0.0163375	0.001717	0.00530929	0.00902288
0.01635	0.110309	0.114127	0.121123				0.01635	0.00170505	0.00529917	0.0090665
0.0163625	0.110274	0.114197	0.121037				0.0163625	0.00175595	0.00527356	0.00909639
0.016375	0.110177	0.114212	0.120962				0.016375	0.0017812	0.00524218	0.00913102
0.0163875	0.110138	0.114282	0.120916				0.0163875	0.00175928	0.005247	0.00914809
0.0164	0.110128	0.114392	0.120866				0.0164	0.0017669	0.00526259	0.00914277
0.0164125	0.110096	0.11449	0.12079				0.0164125	0.00181278	0.00527238	0.00910269
0.016425	0.110135	0.114508	0.120834				0.016425	0.00181515	0.00529475	0.00909169
0.0164375	0.11025	0.114437	0.120927				0.0164375	0.0017889	0.00524991	0.00910193
0.01645	0.110254	0.114409	0.120952				0.01645	0.00177487	0.00522471	0.00909748
0.0164625	0.110205	0.114395	0.120905				0.0164625	0.00182028	0.00525933	0.00908579
0.016475	0.110173	0.114392	0.120926				0.016475	0.00180059	0.00528879	0.00909507
0.0164875	0.110142	0.114339	0.120919				0.0164875	0.00175397	0.00528303	0.00913093
0.0165	0.110187	0.114377	0.120915				0.0165	0.00173018	0.00526483	0.00911117
0.0165125	0.110211	0.11443	0.120908				0.0165125	0.00169099	0.00529208	0.00904045
0.016525	0.110222	0.114466	0.12088				0.016525	0.00166243	0.00533838	0.00902058
0.0165375	0.110177	0.114416	0.120836				0.0165375	0.00163994	0.00535545	0.00903346
0.01655	0.110247	0.114367	0.120847				0.01655	0.0016865	0.00534357	0.00907027
0.0165625	0.110324	0.114356	0.120883				0.0165625	0.00170565	0.00534065	0.00910082
0.016575	0.11023	0.114378	0.120948				0.016575	0.00171276	0.00534386	0.00913168
0.0165875	0.110142	0.11436	0.120941				0.0165875	0.00176851	0.00538879	0.00912715
0.0166	0.110191	0.114332	0.120905				0.0166	0.00181728	0.00539934	0.00915241
0.0166125	0.110237	0.114282	0.120844				0.0166125	0.00183203	0.00540687	0.00921343
0.016625	0.110244	0.11424	0.120854				0.016625	0.00185243	0.00541416	0.00927262
0.0166375	0.110289	0.114279	0.120923				0.0166375	0.0018663	0.00542873	0.00928938
0.01665	0.110219	0.114282	0.121034				0.01665	0.00182383	0.00543943	0.00925432
0.0166625	0.110138	0.114332	0.121041				0.0166625	0.0017655	0.00542331	0.00919255
0.016675	0.110131	0.114353	0.120933				0.016675	0.00171174	0.00539823	0.00918433
0.0166875	0.110219	0.114392	0.120901				0.0166875	0.00171326	0.00537363	0.00922436
0.0167	0.11024	0.114434	0.120873				0.0167	0.00175114	0.00538019	0.00924192
0.0167125	0.110247	0.114413	0.120851				0.0167125	0.00177219	0.00535131	0.00921047
0.016725	0.11031	0.114374	0.120844				0.016725	0.00176812	0.00531568	0.00916944
0.0167375	0.110408	0.114378	0.12094				0.0167375	0.00177712	0.00534101	0.00916652
0.01675	0.110446	0.114349	0.121073				0.01675	0.00174663	0.00538369	0.00917685
0.0167625	0.110334	0.114363	0.12117				0.0167625	0.0017718	0.00539738	0.00921031
0.016775	0.110187	0.114441	0.12118				0.016775	0.00182258	0.00536069	0.0092413
0.0167875	0.110159	0.114473	0.121127				0.0167875	0.00187709	0.00532413	0.00925932
0.0168	0.110142	0.114445	0.121069				0.0168	0.00187295	0.00534783	0.00924361
0.0168125	0.11017	0.114434	0.121016				0.0168125	0.00188309	0.00538306	0.00924287
0.016825	0.110184	0.114406	0.121012				0.016825	0.0019155	0.00537005	0.00922396
0.0168375	0.110331	0.114406	0.121012				0.0168375	0.00192087	0.0053794	0.00915428
0.01685	0.110464	0.114413	0.121041				0.01685	0.00191873	0.00542935	0.00914214
0.0168625	0.110499	0.114441	0.121055				0.0168625	0.00195012	0.00542615	0.00916734
0.016875	0.110446	0.114455	0.120958				0.016875	0.00196263	0.00543109	0.00916579
0.0168875	0.110432	0.114473	0.12089				0.0168875	0.00189759	0.00545401	0.00912853
0.0169	0.110362	0.114444	0.120969				0.0169	0.00188288	0.0054271	0.00911991
0.0169125	0.110303	0.114451	0.121048				0.0169125	0.00191428	0.00536184	0.00918753
0.016925	0.110285	0.114395	0.12108				0.016925	0.00197835	0.0053783	0.00918499
0.0169375	0.110257	0.11443	0.121109				0.0169375	0.00196239	0.00542234	0.00912006
0.01695	0.110264	0.11443	0.121069				0.01695	0.00188706	0.00543159	0.0090793
0.0169625	0.110173	0.114448	0.121069				0.0169625	0.00185636	0.00544116	0.00906708
0.016975	0.110177	0.114437	0.121065				0.016975	0.00187468	0.00547339	0.00910042
0.0169875	0.110215	0.114466	0.121058				0.0169875	0.00190057	0.00543351	0.00916798
0.017	0.110233	0.114427	0.121012				0.017	0.00190685	0.0053903	0.00922109
0.0170125	0.110261	0.114476	0.121051				0.0170125	0.00193013	0.00540065	0.00928809
0.017025	0.110313	0.114508	0.121091				0.017025	0.0019027	0.00545459	0.00931527
0.0170375	0.110334	0.114511	0.121123				0.0170375	0.00188655	0.00544855	0.00930796
0.01705	0.110352	0.114522	0.121109				0.01705	0.00190066	0.00546781	0.00925713
0.0170625	0.110303	0.114497	0.121058				0.0170625	0.00192824	0.00549656	0.00919523
0.017075	0.11024	0.114515	0.12104				0.017075	0.00193589	0.00549893	0.00918964
0.0170875	0.110254	0.114519	0.121084				0.0170875	0.00192246	0.00547772	0.00923621
0.0171	0.110278	0.114445	0.121051				0.0171	0.00194126	0.00545481	0.00923771
0.0171125	0.110344	0.114427	0.121083				0.0171125	0.00194257	0.00540945	0.00920825
0.017125	0.110404	0.114399	0.121116				0.017125	0.0018649	0.00535822	0.00917542
0.0171375	0.110411	0.11443	0.121133				0.0171375	0.00179054	0.00534058	0.00916202
0.01715	0.110369	0.114462	0.121155				0.01715	0.00176258	0.00533991	0.00913876
0.0171625	0.110386	0.114473	0.121188				0.0171625	0.00177283	0.00531206	0.00909853
0.017175	0.110351	0.114469	0.121198				0.017175	0.00175861	0.00527486	0.0090913
0.0171875	0.110327	0.11449	0.121151				0.0171875	0.00175607	0.00527754	0.00909534
0.0172	0.110439	0.114473	0.121119				0.0172	0.00185784	0.00530431	0.00905278
0.0172125	0.110415	0.114466	0.121119				0.0172125	0.00192651	0.00535011	0.00902503
0.017225	0.110387	0.114473	0.121195				0.017225	0.00194362	0.00539332	0.00904507
0.0172375	0.110352	0.114406	0.121259				0.0172375	0.00192412	0.00540265	0.00903444
0.01725	0.11032	0.114469	0.121202				0.01725	0.00193591	0.00543925	0.00902504
0.0172625	0.110341	0.114483	0.12123				0.0172625	0.00191902	0.00544001	0.00905145
0.017275	0.110337	0.114476	0.121205				0.017275	0.00189938	0.00544026	0.00910045
0.0172875	0.11032	0.11449	0.121187				0.0172875	0.00187659	0.00542673	0.00911104
0.0173	0.110306	0.11449	0.121123				0.0173	0.0018725	0.00539185	0.00908701
0.0173125	0.110285	0.114406	0.121159				0.0173125	0.00185754	0.00536716	0.00906641
0.017325	0.110268	0.114381	0.121141				0.017325	0.00185281	0.00537807	0.00907043
0.0173375	0.110191	0.114406	0.121137				0.0173375	0.00186026	0.00537705	0.00909833
0.01735	0.110187	0.114353	0.121105				0.01735	0.00187777	0.00541629	0.00909982
0.0173625	0.110275	0.114317	0.121091				0.0173625	0.00188456	0.00547523	0.00912438
0.017375	0.110295	0.114328	0.121112				0.017375	0.00185993	0.00550738	0.00917981
0.0173875	0.110351	0.11437	0.121058				0.0173875	0.00182908	0.00550005	0.00923097
0.0174	0.110282	0.11448	0.121108				0.0174	0.0017917	0.00545692	0.00920135
0.0174125	0.110278	0.114427	0.121137				0.0174125	0.00180463	0.00544741	0.00917611
0.017425	0.110247	0.114339	0.121073				0.017425	0.00183194	0.00545597	0.00913309
0.0174375	0.110247	0.114391	0.121033				0.0174375	0.00188624	0.00542404	0.00909884
0.01745	0.110264	0.114473	0.12099				0.01745	0.00190208	0.0054054	0.00911366
0.0174625	0.110285	0.114346	0.120969				0.0174625	0.00189827	0.00541231	0.00915238
0.017475	0.110254	0.114392	0.120918				0.017475	0.00190957	0.00541244	0.00921101
0.0174875	0.110212	0.114395	0.121022				0.0174875	0.00185055	0.00541745	0.009301
0.0175	0.110212	0.114392	0.121083				0.0175	0.00180192	0.00543384	0.00932953
0.0175125	0.110313	0.114416	0.121148				0.0175125	0.00178116	0.00539011	0.00929496
0.017525	0.110317	0.114381	0.121072				0.017525	0.00175795	0.00538374	0.00927406
0.0175375	0.11031	0.1143	0.121055				0.0175375	0.00174987	0.00539199	0.00929529
0.01755	0.110282	0.114314	0.121076				0.01755	0.00178652	0.00542146	0.00932399
0.0175625	0.11024	0.114307	0.121173				0.0175625	0.00181493	0.00546953	0.00935478
0.017575	0.110197	0.114339	0.121198				0.017575	0.00182363	0.00549138	0.009387
0.0175875	0.110306	0.11437	0.121173				0.0175875	0.00181073	0.00547834	0.00938252
0.0176	0.110397	0.114437	0.121137				0.0176	0.00180306	0.00542915	0.0092765
0.0176125	0.110404	0.114487	0.121141				0.0176125	0.00182568	0.00538592	0.00921788
0.017625	0.110439	0.114452	0.121148				0.017625	0.00184613	0.00540031	0.00918646
0.0176375	0.110366	0.114459	0.121166				0.0176375	0.00190826	0.00542037	0.00917045
0.01765	0.110345	0.114441	0.121144				0.01765	0.00192725	0.00546401	0.00914602
0.0176625	0.110264	0.114437	0.121216				0.0176625	0.00192316	0.00545673	0.00919172
0.017675	0.110187	0.114399	0.121277				0.017675	0.00195513	0.00544984	0.00921673
0.0176875	0.110184	0.114307	0.12122				0.0176875	0.00193155	0.00545686	0.00917256
0.0177	0.110114	0.114268	0.121116				0.0177	0.00190255	0.00545	0.00912177
0.0177125	0.110124	0.114247	0.121123				0.0177125	0.0019006	0.00543634	0.00914457
0.017725	0.110145	0.114265	0.121213				0.017725	0.00189396	0.00538958	0.00916586
0.0177375	0.110236	0.114342	0.12117				0.0177375	0.00185856	0.00536726	0.00917313
0.01775	0.110254	0.114413	0.121137				0.01775	0.00184204	0.00542697	0.00917266
0.0177625	0.110233	0.114466	0.12108				0.0177625	0.00183609	0.00545411	0.00914719
0.017775	0.110278	0.114466	0.121094				0.017775	0.00182173	0.00548624	0.00915087
0.0177875	0.11032	0.114466	0.12109				0.0177875	0.00180705	0.00552812	0.00918932
0.0178	0.110288	0.114505	0.121101				0.0178	0.00184695	0.0055262	0.00924686
0.0178125	0.11025	0.114533	0.121159				0.0178125	0.00188633	0.00550736	0.00928328
0.017825	0.110246	0.11449	0.12114				0.017825	0.00191231	0.0055237	0.00929371
0.0178375	0.110267	0.114416	0.121162				0.0178375	0.00190923	0.00553618	0.00927436
0.01785	0.110316	0.114441	0.121184				0.01785	0.00195119	0.00553915	0.00924024
0.0178625	0.110288	0.114434	0.121209				0.0178625	0.00193094	0.00555581	0.00925196
0.017875	0.110236	0.114385	0.121098				0.017875	0.00188859	0.00555784	0.00929985
0.0178875	0.110236	0.114356	0.120987				0.0178875	0.00190164	0.00557277	0.00926837
0.0179	0.110257	0.114321	0.120901				0.0179	0.00187547	0.00557084	0.00923666
0.0179125	0.110313	0.114378	0.120858				0.0179125	0.00181939	0.00558191	0.00922835
0.017925	0.110274	0.114395	0.12089				0.017925	0.00173911	0.00555833	0.0092509
0.0179375	0.110285	0.114469	0.120984				0.0179375	0.00172929	0.00556378	0.00926952
0.01795	0.11024	0.114565	0.121012				0.01795	0.0017684	0.00557968	0.00929523
0.0179625	0.110296	0.114579	0.120994				0.0179625	0.0018575	0.00559359	0.00936254
0.017975	0.110317	0.114543	0.121026				0.017975	0.00188238	0.00557323	0.00939105
0.0179875	0.110348	0.114497	0.121037				0.0179875	0.00188753	0.00557224	0.00940511
0.018	0.110394	0.114395	0.121048				0.018	0.00194601	0.00562247	0.00943561
0.0180125	0.110439	0.114402	0.121048				0.0180125	0.00197336	0.00562933	0.00945594
0.018025	0.110443	0.11448	0.120972				0.018025	0.00196467	0.00559683	0.00941447
0.0180375	0.110464	0.114596	0.121005				0.0180375	0.0019462	0.00564302	0.00932498
0.01805	0.110439	0.114639	0.121105				0.01805	0.00187401	0.00568382	0.00927066
0.0180625	0.110415	0.114681	0.121184				0.0180625	0.00182706	0.00569153	0.00928804
0.018075	0.110411	0.114589	0.121238				0.018075	0.00184363	0.00568986	0.00932286
0.0180875	0.110443	0.114572	0.121241				0.0180875	0.00191797	0.00569831	0.00930541
0.0181	0.11052	0.114561	0.121205				0.0181	0.00194872	0.00568426	0.00931879
0.0181125	0.110583	0.114437	0.121083				0.0181125	0.00197006	0.00568335	0.00939157
0.018125	0.110488	0.114388	0.121069				0.018125	0.00198111	0.00567399	0.0094528
0.0181375	0.110383	0.114413	0.121019				0.0181375	0.00194928	0.00566666	0.0094762
0.01815	0.110317	0.114476	0.121037				0.01815	0.00195229	0.00569849	0.0094817
0.0181625	0.110432	0.114519	0.121119				0.0181625	0.00192857	0.00570624	0.00944708
0.018175	0.110498	0.114501	0.121184				0.018175	0.00189161	0.00570272	0.00940906
0.0181875	0.110491	0.114522	0.121127				0.0181875	0.00193325	0.00570464	0.00939194
0.0182	0.110414	0.114536	0.121127				0.0182	0.00201091	0.00573323	0.00937849
0.0182125	0.110397	0.114501	0.121177				0.0182125	0.00201938	0.00583509	0.00934709
0.018225	0.110341	0.114483	0.121213				0.018225	0.00199892	0.0059041	0.00930356
0.0182375	0.1104	0.114586	0.121238				0.0182375	0.00197593	0.00590802	0.0092681
0.01825	0.110449	0.114649	0.121267				0.01825	0.00197398	0.0058811	0.00928578
0.0182625	0.110502	0.114617	0.121209				0.0182625	0.00203389	0.00588875	0.00935822
0.018275	0.110474	0.114656	0.121224				0.018275	0.00210794	0.00588927	0.00939427
0.0182875	0.110484	0.114614	0.121277				0.0182875	0.00213681	0.00586273	0.00940235
0.0183	0.110449	0.114586	0.121313				0.0183	0.00208044	0.00583263	0.0094088
0.0183125	0.110449	0.114554	0.121299				0.0183125	0.00203379	0.0058119	0.00939706
0.018325	0.110418	0.11455	0.121259				0.018325	0.00204433	0.00583094	0.0094224
0.0183375	0.110464	0.114625	0.121277				0.0183375	0.00202131	0.00585802	0.00943875
0.01835	0.110495	0.114738	0.121249				0.01835	0.00200585	0.00589641	0.009445
0.0183625	0.11054	0.114706	0.121238				0.0183625	0.0019936	0.00592742	0.00945696
0.018375	0.110561	0.114681	0.121216				0.018375	0.00203011	0.00591824	0.00944808
0.0183875	0.110589	0.114685	0.121213				0.0183875	0.00200909	0.00590143	0.00945498
0.0184	0.110572	0.114702	0.121288				0.0184	0.0020037	0.00589856	0.00944562
0.0184125	0.110565	0.114709	0.121324				0.0184125	0.00202765	0.00582675	0.00944835
0.018425	0.110607	0.114755	0.121267				0.018425	0.00205103	0.00578994	0.00947062
0.0184375	0.110593	0.114769	0.121206				0.0184375	0.00207763	0.00581285	0.00950495
0.01845	0.110625	0.114762	0.121188				0.01845	0.00211652	0.00581278	0.00948709
0.0184625	0.110614	0.114773	0.121181				0.0184625	0.00213135	0.00583163	0.00948591
0.018475	0.110565	0.114833	0.121156				0.018475	0.00211786	0.00587177	0.00949813
0.0184875	0.110614	0.114815	0.121084				0.0184875	0.00207192	0.00588062	0.00948088
0.0185	0.110607	0.114762	0.121127				0.0185	0.00201502	0.00592134	0.0094402
0.0185125	0.110639	0.114822	0.121234				0.0185125	0.00203525	0.00598138	0.00944205
0.018525	0.110614	0.114861	0.121263				0.018525	0.00208292	0.0060591	0.00943564
0.0185375	0.110586	0.114829	0.121281				0.0185375	0.00210402	0.00607622	0.00942149
0.01855	0.110544	0.114826	0.121306				0.01855	0.00211339	0.0060531	0.00942538
0.0185625	0.110638	0.114815	0.121309				0.0185625	0.00211688	0.00601961	0.0094452
0.018575	0.110694	0.11479	0.121317				0.018575	0.00214428	0.00598115	0.00942988
0.0185875	0.110712	0.114819	0.12132				0.0185875	0.00215177	0.00595786	0.0094067
0.0186	0.110736	0.114914	0.121252				0.0186	0.00212349	0.00596066	0.0093731
0.0186125	0.11074	0.1149	0.12122				0.0186125	0.00206676	0.00599261	0.00935747
0.018625	0.110684	0.114921	0.121195				0.018625	0.00203552	0.00595408	0.00933432
0.0186375	0.110652	0.114911	0.121173				0.0186375	0.0020216	0.00591366	0.00930694
0.01865	0.110604	0.114872	0.12118				0.01865	0.00201764	0.00590967	0.00930749
0.0186625	0.110534	0.114815	0.121187				0.0186625	0.00205885	0.00593306	0.00930996
0.018675	0.110558	0.114738	0.121216				0.018675	0.00206828	0.00601411	0.00932589
0.0186875	0.110527	0.114748	0.121116				0.0186875	0.00213108	0.00605487	0.00931203
0.0187	0.110541	0.114688	0.121101				0.0187	0.00215443	0.00607541	0.00929503
0.0187125	0.110548	0.11466	0.121137				0.0187125	0.00215774	0.00611684	0.00929788
0.018725	0.110586	0.114656	0.121127				0.018725	0.00214419	0.00613403	0.00931865
0.0187375	0.110628	0.114692	0.12117				0.0187375	0.00213968	0.00610734	0.0092913
0.01875	0.110537	0.114702	0.121127				0.01875	0.0021745	0.0060572	0.00929386
0.0187625	0.110446	0.114702	0.121091				0.0187625	0.00215804	0.00603683	0.00932874
0.018775	0.110383	0.114741	0.121152				0.018775	0.0021882	0.00607501	0.00937514
0.0187875	0.110523	0.114794	0.121152				0.0187875	0.00216616	0.00608208	0.00937156
0.0188	0.110558	0.114713	0.121144				0.0188	0.00213799	0.00607968	0.00934531
0.0188125	0.110516	0.114685	0.121155				0.0188125	0.00212827	0.00606248	0.0093001
0.018825	0.11046	0.114699	0.121187				0.018825	0.00208812	0.00605853	0.00930854
0.0188375	0.110446	0.114681	0.12123				0.0188375	0.00208507	0.00602538	0.00933343
0.01885	0.110502	0.114681	0.12117				0.01885	0.00212619	0.00604711	0.00933302
0.0188625	0.110589	0.114639	0.121177				0.0188625	0.0021485	0.00604727	0.00932099
0.018875	0.110572	0.114667	0.121209				0.018875	0.0021049	0.00598636	0.00930839
0.0188875	0.11059	0.114667	0.121234				0.0188875	0.00208108	0.00594424	0.00931542
0.0189	0.110457	0.114617	0.12132				0.0189	0.00208291	0.00593558	0.00934097
0.0189125	0.110414	0.114667	0.121328				0.0189125	0.00209875	0.00591949	0.00936242
0.018925	0.110415	0.114759	0.121328				0.018925	0.00213588	0.00589312	0.00938066
0.0189375	0.110464	0.114819	0.121302				0.0189375	0.0021189	0.00589518	0.00940277
0.01895	0.110499	0.114723	0.121342				0.01895	0.00205297	0.00587674	0.00940576
0.0189625	0.11045	0.114685	0.121367				0.0189625	0.00199944	0.00587535	0.00940475
0.018975	0.110411	0.114657	0.12131				0.018975	0.00202197	0.00588264	0.00942634
0.0189875	0.110369	0.114575	0.121324				0.0189875	0.00209014	0.00586917	0.00941822
0.019	0.110292	0.114614	0.121263				0.019	0.00214301	0.00588178	0.0094103
0.0190125	0.110355	0.114709	0.121274				0.0190125	0.00217063	0.00590668	0.00944985
0.019025	0.110453	0.114702	0.121242				0.019025	0.00213537	0.00593132	0.00948597
0.0190375	0.110436	0.114632	0.121249				0.0190375	0.00213277	0.00594321	0.00947526
0.01905	0.110425	0.114589	0.121249				0.01905	0.0021477	0.00594922	0.00946939
0.0190625	0.110467	0.114547	0.121249				0.0190625	0.00214706	0.00593846	0.00946505
0.019075	0.110495	0.11454	0.121213				0.019075	0.00211634	0.00596459	0.00939076
0.0190875	0.110488	0.114565	0.12112				0.0190875	0.00206658	0.00597226	0.00935006
0.0191	0.110519	0.114681	0.121109				0.0191	0.00208232	0.00594365	0.00939004
0.0191125	0.11053	0.114635	0.121152				0.0191125	0.00207657	0.00594204	0.00944058
0.019125	0.110555	0.114639	0.121174				0.019125	0.00208614	0.00597685	0.00949364
0.0191375	0.11059	0.114692	0.121145				0.0191375	0.00207648	0.00596701	0.00950944
0.01915	0.110513	0.114681	0.121152				0.01915	0.00205248	0.00596609	0.00954433
0.0191625	0.110488	0.114617	0.121213				0.0191625	0.00203595	0.00604476	0.00956347
0.019175	0.110418	0.114628	0.121277				0.019175	0.00208415	0.00605049	0.00954584
0.0191875	0.110453	0.114646	0.121324				0.0191875	0.00213678	0.00600712	0.00956599
0.0192	0.110491	0.114727	0.121277				0.0192	0.00217367	0.00604384	0.00959822
0.0192125	0.110477	0.114724	0.121338				0.0192125	0.00218434	0.00604821	0.00963141
0.019225	0.110474	0.114649	0.121367				0.019225	0.00213164	0.00602659	0.00965149
0.0192375	0.110474	0.114603	0.12131				0.0192375	0.00209643	0.00595579	0.00964349
0.01925	0.110495	0.1146	0.121241				0.01925	0.00213657	0.00596492	0.00961302
0.0192625	0.110477	0.114688	0.121195				0.0192625	0.00215801	0.00599969	0.00955673
0.019275	0.11046	0.114656	0.121206				0.019275	0.00212568	0.00603691	0.00950165
0.0192875	0.110345	0.114642	0.121141				0.0192875	0.00213341	0.0060572	0.00950321
0.0193	0.110394	0.114674	0.121077				0.0193	0.00217295	0.00604967	0.00951131
0.0193125	0.110446	0.114698	0.121084				0.0193125	0.00216821	0.00601901	0.00950674
0.019325	0.110551	0.11479	0.121102				0.019325	0.00219596	0.00599928	0.00947436
0.0193375	0.110498	0.11478	0.121202				0.0193375	0.00221823	0.00600205	0.00942636
0.01935	0.110526	0.114773	0.121299				0.01935	0.00224361	0.00603748	0.00940572
0.0193625	0.110537	0.114702	0.121295				0.0193625	0.00222972	0.00601818	0.00943032
0.019375	0.110575	0.114699	0.12131				0.019375	0.00214542	0.00594762	0.00942862
0.0193875	0.110491	0.114695	0.121281				0.0193875	0.00209247	0.00589805	0.00943978
0.0194	0.110481	0.114706	0.121281				0.0194	0.00210792	0.00586657	0.00949257
0.0194125	0.110509	0.114741	0.121195				0.0194125	0.00213139	0.00586666	0.00951515
0.019425	0.110558	0.114783	0.12118				0.019425	0.00219293	0.00594156	0.0095173
0.0194375	0.110555	0.114812	0.121209				0.0194375	0.00222126	0.00601302	0.00955372
0.01945	0.110614	0.114882	0.121266				0.01945	0.00226761	0.00604225	0.00955012
0.0194625	0.110677	0.1149	0.12127				0.0194625	0.0022915	0.0060473	0.00957011
0.019475	0.110702	0.114787	0.121302				0.019475	0.00229921	0.00604329	0.00958729
0.0194875	0.110726	0.114692	0.121353				0.0194875	0.00230159	0.00606167	0.00957049
0.0195	0.110666	0.114663	0.121464				0.0195	0.00230603	0.00607058	0.00956301
0.0195125	0.110617	0.114639	0.121457				0.0195125	0.00227736	0.00608331	0.00955681
0.019525	0.1106	0.114621	0.121417				0.019525	0.00223036	0.0060713	0.00957443
0.0195375	0.110638	0.114699	0.121313				0.0195375	0.00220747	0.00605503	0.00957741
0.01955	0.110688	0.114755	0.121306				0.01955	0.00217532	0.00604467	0.00955732
0.0195625	0.110698	0.114798	0.121263				0.0195625	0.00218882	0.00603346	0.00953605
0.019575	0.11067	0.114805	0.121263				0.019575	0.00218848	0.00604974	0.00954956
0.0195875	0.110638	0.114836	0.121309				0.0195875	0.00219174	0.00609507	0.00957353
0.0196	0.110611	0.114776	0.121299				0.0196	0.00214823	0.00609411	0.00959914
0.0196125	0.110586	0.114787	0.121238				0.0196125	0.00208103	0.00612013	0.0095977
0.019625	0.110597	0.11479	0.12122				0.019625	0.00202621	0.00617848	0.00961832
0.0196375	0.110527	0.114762	0.121224				0.0196375	0.00204953	0.00622308	0.00964591
0.01965	0.110495	0.114787	0.121281				0.01965	0.00210689	0.00616545	0.00963476
0.0196625	0.110446	0.114822	0.121284				0.0196625	0.00208962	0.00611098	0.00965687
0.019675	0.110428	0.114879	0.121274				0.019675	0.00207151	0.0060873	0.00965778
0.0196875	0.110481	0.114904	0.121299				0.0196875	0.00204051	0.00608754	0.00962348
0.0197	0.110523	0.114861	0.121334				0.0197	0.002027	0.00609322	0.0095654
0.0197125	0.110582	0.114773	0.121338				0.0197125	0.00208699	0.00606973	0.0095676
0.019725	0.110488	0.114808	0.121363				0.019725	0.0021273	0.00599523	0.00958465
0.0197375	0.110471	0.114837	0.121288				0.0197375	0.00211853	0.00597229	0.00958245
0.01975	0.110484	0.114805	0.121274				0.01975	0.00211165	0.00598803	0.00961417
0.0197625	0.11046	0.114748	0.121284				0.0197625	0.00217076	0.00606588	0.00965753
0.019775	0.110456	0.114762	0.121306				0.019775	0.00223918	0.00605795	0.00967461
0.0197875	0.110463	0.114794	0.121281				0.0197875	0.00227625	0.00601262	0.00964166
0.0198	0.110442	0.114766	0.121277				0.0198	0.00224743	0.00600222	0.00961834
0.0198125	0.110418	0.114762	0.121414				0.0198125	0.00224044	0.00602773	0.00960479
0.019825	0.110435	0.114794	0.121528				0.019825	0.00221836	0.00601673	0.00959576
0.0198375	0.110484	0.114844	0.121518				0.0198375	0.00219816	0.00601071	0.00961206
0.01985	0.110618	0.114734	0.121457				0.01985	0.00218248	0.00600794	0.00959785
0.0198625	0.110625	0.114752	0.121442				0.0198625	0.00225995	0.00598855	0.0095806
0.019875	0.110583	0.114745	0.121406				0.019875	0.00230334	0.00596221	0.00959846
0.0198875	0.110558	0.114635	0.121385				0.0198875	0.00236049	0.00598259	0.00964713
0.0199	0.110614	0.114572	0.121392				0.0199	0.00237123	0.00604114	0.00967727
0.0199125	0.110614	0.114554	0.121396				0.0199125	0.00231219	0.00603309	0.00967679
0.019925	0.110589	0.114575	0.121331				0.019925	0.00226938	0.00606191	0.0096789
0.0199375	0.110652	0.114611	0.12136				0.0199375	0.00225443	0.00610134	0.00968759
0.01995	0.110656	0.114713	0.121403				0.01995	0.00224144	0.00611574	0.0096587
0.0199625	0.110645	0.114752	0.121396				0.0199625	0.00222107	0.00611548	0.00964573
0.019975	0.110593	0.114695	0.121331				0.019975	0.00223386	0.00610175	0.00967008
0.0199875	0.110537	0.114703	0.121281				0.0199875	0.00226549	0.00613121	0.00966687
0.02	0.11054	0.114674	0.121281				0.02	0.00229877	0.00610234	0.00964882
0.0200125	0.110516	0.114702	0.121274				0.0200125	0.00228007	0.0060762	0.00965199
0.020025	0.110498	0.114755	0.121259				0.020025	0.00226166	0.00600798	0.00967596
0.0200375	0.110446	0.114745	0.121145				0.0200375	0.00227703	0.00603412	0.00967983
0.02005	0.110393	0.114759	0.121198				0.02005	0.00229849	0.00606812	0.00963172
0.0200625	0.110408	0.11484	0.121248				0.0200625	0.00224966	0.00608953	0.00959197
0.020075	0.110432	0.114787	0.121302				0.020075	0.00223471	0.00607018	0.00957528
0.0200875	0.110485	0.114677	0.121345				0.0200875	0.00224732	0.00601659	0.00961717
0.0201	0.110576	0.114667	0.121388				0.0201	0.00219015	0.00599984	0.00966508
0.0201125	0.110589	0.114738	0.121399				0.0201125	0.00213685	0.00604598	0.00964878
0.020125	0.110631	0.114812	0.121349				0.020125	0.00208235	0.00609669	0.00963319
0.0201375	0.110677	0.114815	0.121331				0.0201375	0.00208312	0.00611993	0.00963543
0.02015	0.110656	0.114769	0.121331				0.02015	0.00214437	0.00609706	0.00963852
0.0201625	0.110642	0.114766	0.121302				0.0201625	0.00221024	0.00608518	0.0096336
0.020175	0.110579	0.114762	0.12127				0.020175	0.00224978	0.00610361	0.00963796
0.0201875	0.11054	0.11478	0.121252				0.0201875	0.00224828	0.00612386	0.00965042
0.0202	0.110519	0.114762	0.121295				0.0202	0.00221528	0.00613558	0.00967957
0.0202125	0.110464	0.114762	0.121277				0.0202125	0.00218185	0.00610852	0.00971556
0.020225	0.110569	0.114777	0.121277				0.020225	0.00212229	0.00605761	0.00977929
0.0202375	0.110583	0.114738	0.121338				0.0202375	0.00206311	0.00600539	0.00979883
0.02025	0.110594	0.114787	0.121399				0.02025	0.00205693	0.00595358	0.00978644
0.0202625	0.11053	0.114791	0.121381				0.0202625	0.00213016	0.0059558	0.00978677
0.020275	0.110537	0.114759	0.121328				0.020275	0.00217984	0.00598342	0.00979694
0.0202875	0.110457	0.114717	0.121331				0.0202875	0.00217145	0.00602174	0.00976636
0.0203	0.110411	0.114738	0.12132				0.0203	0.00215027	0.00604693	0.00975931
0.0203125	0.11038	0.114755	0.121367				0.0203125	0.00210994	0.00606954	0.00976422
0.020325	0.110435	0.11477	0.121385				0.020325	0.00209852	0.00611884	0.00979834
0.0203375	0.110442	0.114794	0.121356				0.0203375	0.0021521	0.00620103	0.00984155
0.02035	0.110449	0.11477	0.121313				0.02035	0.00220289	0.00622911	0.00985948
0.0203625	0.110502	0.114791	0.121378				0.0203625	0.00223766	0.00623961	0.00987274
0.020375	0.110579	0.114752	0.121374				0.020375	0.00224534	0.00621871	0.00983807
0.0203875	0.110673	0.114798	0.121277				0.0203875	0.00224544	0.00622515	0.00981655
0.0204	0.110663	0.114847	0.121266				0.0204	0.00226579	0.00620363	0.0098294
0.0204125	0.110639	0.114822	0.121245				0.0204125	0.00231093	0.00610786	0.0098374
0.020425	0.110621	0.114787	0.121295				0.020425	0.00232847	0.00606053	0.00984462
0.0204375	0.110597	0.114787	0.121342				0.0204375	0.0023338	0.00605689	0.00984234
0.02045	0.110582	0.11477	0.121288				0.02045	0.00237826	0.00607379	0.00981973
0.0204625	0.110579	0.114815	0.121274				0.0204625	0.00235751	0.00610857	0.00980052
0.020475	0.110541	0.114773	0.121256				0.020475	0.00226192	0.00616893	0.00978459
0.0204875	0.110534	0.114819	0.121249				0.0204875	0.0022103	0.0061991	0.00975532
0.0205	0.110604	0.11477	0.121163				0.0205	0.00224538	0.00621238	0.0098006
0.0205125	0.110618	0.114791	0.121195				0.0205125	0.00224469	0.00619237	0.0098803
0.020525	0.1106	0.114794	0.121195				0.020525	0.00221722	0.00617991	0.00991959
0.0205375	0.110523	0.114766	0.121209				0.0205375	0.00224385	0.00618515	0.0099227
0.02055	0.110492	0.114802	0.121187				0.02055	0.00230702	0.006184	0.0099002
0.0205625	0.110509	0.114787	0.121259				0.0205625	0.00232653	0.00618617	0.00987791
0.020575	0.11054	0.114815	0.121306				0.020575	0.00232144	0.00617966	0.00984259
0.0205875	0.110631	0.114847	0.121338				0.0205875	0.00232161	0.00616186	0.00981799
0.0206	0.110596	0.114872	0.121266				0.0206	0.00232772	0.00616185	0.00985691
0.0206125	0.110561	0.114904	0.121173				0.0206125	0.00228226	0.00617933	0.00992334
0.020625	0.110579	0.114943	0.12118				0.020625	0.00225662	0.00616967	0.00993298
0.0206375	0.110639	0.115013	0.121187				0.0206375	0.00223333	0.00614632	0.00991331
0.02065	0.110688	0.11502	0.121195				0.02065	0.00224797	0.00611678	0.00989513
0.0206625	0.110698	0.114964	0.121162				0.0206625	0.00226094	0.0060771	0.00986789
0.020675	0.110617	0.114925	0.121267				0.020675	0.00225731	0.00602265	0.00987763
0.0206875	0.110649	0.114879	0.121324				0.0206875	0.0022631	0.00603932	0.00985777
0.0207	0.110617	0.11495	0.121392				0.0207	0.00222976	0.0060842	0.00985088
0.0207125	0.110568	0.114974	0.121403				0.0207125	0.00220016	0.00615612	0.00983682
0.020725	0.110572	0.114904	0.121485				0.020725	0.00216984	0.00621322	0.00981588
0.0207375	0.110597	0.1149	0.121464				0.0207375	0.00216143	0.00621428	0.00979663
0.02075	0.110561	0.114861	0.121424				0.02075	0.00217838	0.00620586	0.00977895
0.0207625	0.110586	0.114805	0.121417				0.0207625	0.00220295	0.00623311	0.00978548
0.020775	0.110656	0.114861	0.121471				0.020775	0.00222885	0.00625168	0.00981981
0.0207875	0.110691	0.114861	0.121478				0.0207875	0.00220981	0.00625904	0.00982262
0.0208	0.110649	0.114928	0.121374				0.0208	0.00216082	0.00624363	0.00982044
0.0208125	0.11053	0.114918	0.121295				0.0208125	0.00220876	0.00624874	0.00983228
0.020825	0.110568	0.114798	0.121328				0.020825	0.00225421	0.00624896	0.0098798
0.0208375	0.110596	0.114685	0.121414				0.0208375	0.00226963	0.00619856	0.00993539
0.02085	0.110544	0.114741	0.121424				0.02085	0.00226994	0.00615215	0.00994262
0.0208625	0.110533	0.11478	0.121274				0.0208625	0.00221274	0.00615435	0.00991678
0.020875	0.110523	0.114844	0.12127				0.020875	0.00222505	0.00618416	0.00982256
0.0208875	0.110575	0.114904	0.12136				0.0208875	0.00221252	0.00617198	0.00976548
0.0209	0.110652	0.1149	0.121377				0.0209	0.00217785	0.00616015	0.0097609
0.0209125	0.110642	0.114953	0.121306				0.0209125	0.00214082	0.00617052	0.00978058
0.020925	0.110621	0.114996	0.121238				0.020925	0.00214347	0.00618478	0.00981248
0.0209375	0.110631	0.114985	0.121259				0.0209375	0.00221047	0.00621834	0.00982432
0.02095	0.110624	0.114953	0.121335				0.02095	0.00222693	0.00627365	0.00979639
0.0209625	0.110582	0.114939	0.121342				0.0209625	0.00219231	0.00633218	0.00976191
0.020975	0.110554	0.114964	0.121424				0.020975	0.00219978	0.00637935	0.00974169
0.0209875	0.110478	0.115034	0.121396				0.0209875	0.00221848	0.00636493	0.00976187
0.021	0.11046	0.115041	0.121424				0.021	0.0022175	0.00634639	0.00981189
0.0210125	0.110509	0.115063	0.121356				0.0210125	0.00218718	0.00632423	0.00984745
0.021025	0.110551	0.114985	0.12132				0.021025	0.00218536	0.00629298	0.00983458
0.0210375	0.110512	0.114953	0.121385				0.0210375	0.00220105	0.00628837	0.00980062
0.02105	0.110477	0.114988	0.12145				0.02105	0.00221062	0.0062727	0.00977274
0.0210625	0.110502	0.11496	0.121439				0.0210625	0.00220201	0.00627871	0.00977712
0.021075	0.11052	0.114928	0.121338				0.021075	0.00222918	0.00629171	0.00980905
0.0210875	0.110502	0.114925	0.121241				0.0210875	0.00227512	0.00630244	0.0098343
0.0211	0.11047	0.114925	0.121191				0.0211	0.00226999	0.00629779	0.00983336
0.0211125	0.11047	0.114928	0.121212				0.0211125	0.00224662	0.00630528	0.00976287
0.021125	0.110453	0.114974	0.121263				0.021125	0.00224162	0.00631658	0.00974208
0.0211375	0.110425	0.114932	0.12132				0.0211375	0.00228373	0.00630393	0.00979015
0.02115	0.110408	0.114946	0.12136				0.02115	0.00229909	0.00627362	0.00987718
0.0211625	0.11046	0.114882	0.121424				0.0211625	0.00225304	0.00628193	0.0098674
0.021175	0.110495	0.114833	0.1215				0.021175	0.00220146	0.00626993	0.00982307
0.0211875	0.110519	0.114851	0.121521				0.0211875	0.00220597	0.0062575	0.00981343
0.0212	0.110498	0.114854	0.121525				0.0212	0.00222933	0.0062454	0.0098526
0.0212125	0.110582	0.114801	0.12146				0.0212125	0.00225894	0.00622142	0.00991021
0.021225	0.110638	0.114851	0.121345				0.021225	0.00229194	0.00620792	0.00992737
0.0212375	0.11061	0.114935	0.12127				0.0212375	0.00228546	0.00623301	0.00989601
0.02125	0.110558	0.114943	0.121252				0.02125	0.00224842	0.00625944	0.00990706
0.0212625	0.110551	0.114868	0.121277				0.0212625	0.00225445	0.00625117	0.00997807
0.021275	0.110645	0.114893	0.12132				0.021275	0.00231447	0.00625911	0.00998451
0.0212875	0.110628	0.11496	0.121277				0.0212875	0.00235083	0.00625937	0.00999114
0.0213	0.110555	0.114989	0.12136				0.0213	0.00234436	0.00623963	0.00999905
0.0213125	0.110495	0.114928	0.121453				0.0213125	0.0023091	0.00624426	0.0100007
0.021325	0.110481	0.114886	0.121482				0.021325	0.00230437	0.00621942	0.010008
0.0213375	0.110516	0.114847	0.121525				0.0213375	0.00230715	0.00615732	0.0100221
0.02135	0.110534	0.114868	0.121478				0.02135	0.00229887	0.00608699	0.0100194
0.0213625	0.110488	0.114843	0.121431				0.0213625	0.00228251	0.00604292	0.0099902
0.021375	0.110478	0.114808	0.121377				0.021375	0.00232935	0.00601764	0.00992618
0.0213875	0.110439	0.114805	0.121381				0.0213875	0.00236078	0.00603816	0.00992531
0.0214	0.110439	0.11478	0.121414				0.0214	0.0023946	0.00601695	0.00991873
0.0214125	0.110414	0.114858	0.121482				0.0214125	0.00240293	0.00599074	0.00989983
0.021425	0.110456	0.1149	0.121497				0.021425	0.00239024	0.00598899	0.00992507
0.0214375	0.110484	0.114875	0.121486				0.0214375	0.00236581	0.00603828	0.00990777
0.02145	0.110474	0.114826	0.121388				0.02145	0.00234093	0.00610928	0.00991664
0.0214625	0.110463	0.114766	0.121324				0.0214625	0.00236573	0.00617037	0.00993929
0.021475	0.110449	0.114759	0.121334				0.021475	0.00239453	0.00620203	0.00998311
0.0214875	0.110495	0.114766	0.121331				0.0214875	0.0023589	0.00621035	0.0100182
0.0215	0.110428	0.114854	0.121313				0.0215	0.00232645	0.00621765	0.0100065
0.0215125	0.110376	0.114957	0.121299				0.0215125	0.00231241	0.0062131	0.0100219
0.021525	0.110295	0.114985	0.121317				0.021525	0.00224795	0.00620926	0.0100317
0.0215375	0.110299	0.114978	0.121399				0.0215375	0.00218058	0.00619239	0.0100347
0.02155	0.11039	0.11489	0.121392				0.02155	0.00216959	0.00615837	0.0100246
0.0215625	0.110474	0.114826	0.121442				0.0215625	0.0021908	0.00616683	0.0100464
0.021575	0.110498	0.114819	0.12141				0.021575	0.00220353	0.00623688	0.010115
0.0215875	0.110561	0.114861	0.121388				0.0215875	0.00216406	0.00627981	0.0101439
0.0216	0.110554	0.114932	0.121439				0.0216	0.00218928	0.00626463	0.0101389
0.0216125	0.110516	0.114911	0.121435				0.0216125	0.00218445	0.00623021	0.0101742
0.021625	0.110474	0.11489	0.121474				0.021625	0.00214293	0.00621138	0.0101677
0.0216375	0.110408	0.114805	0.121478				0.0216375	0.00217113	0.00624487	0.0101483
0.02165	0.110457	0.114784	0.121464				0.02165	0.00220511	0.00628507	0.0101564
0.0216625	0.110464	0.114798	0.121381				0.0216625	0.00223598	0.00629807	0.0101324
0.021675	0.110443	0.114759	0.121356				0.021675	0.00219492	0.00627712	0.0101324
0.0216875	0.110443	0.114755	0.12137				0.0216875	0.00218418	0.00624556	0.0101408
0.0217	0.110348	0.114734	0.121377				0.0217	0.00221545	0.00621587	0.0101782
0.0217125	0.110331	0.114727	0.121363				0.0217125	0.00226216	0.00623954	0.0101944
0.021725	0.110362	0.114731	0.121356				0.021725	0.00225379	0.00630935	0.0102182
0.0217375	0.11038	0.114794	0.12141				0.0217375	0.00229354	0.00632933	0.0102529
0.02175	0.110383	0.114805	0.12145				0.02175	0.00235558	0.00634481	0.0102549
0.0217625	0.110355	0.114869	0.1215				0.0217625	0.00243892	0.00632964	0.0102036
0.021775	0.110355	0.114886	0.121467				0.021775	0.00247115	0.00631175	0.0101458
0.0217875	0.110393	0.114854	0.121467				0.0217875	0.00243536	0.00632315	0.0101361
0.0218	0.110376	0.114829	0.121453				0.0218	0.00238611	0.00635561	0.0101307
0.0218125	0.110449	0.1149	0.12137				0.0218125	0.00235941	0.0063874	0.0100985
0.021825	0.11046	0.114964	0.121342				0.021825	0.00234954	0.006364	0.0101037
0.0218375	0.110449	0.114942	0.121277				0.0218375	0.00231492	0.00631093	0.0101373
0.02185	0.110453	0.114925	0.121248				0.02185	0.002281	0.00626787	0.0101412
0.0218625	0.110411	0.114858	0.121173				0.0218625	0.00228334	0.00624438	0.0101336
0.021875	0.110432	0.114854	0.121191				0.021875	0.00233442	0.00626438	0.0101365
0.0218875	0.110425	0.114829	0.121245				0.0218875	0.0023769	0.00628072	0.0101388
0.0219	0.110442	0.114879	0.121413				0.0219	0.00242651	0.00624968	0.0101291
0.0219125	0.110477	0.114879	0.121528				0.0219125	0.00242666	0.00628923	0.0101281
0.021925	0.110519	0.114829	0.121496				0.021925	0.00235026	0.00632586	0.0101428
0.0219375	0.110554	0.114893	0.12151				0.0219375	0.00236139	0.00637617	0.0101209
0.02195	0.110501	0.114932	0.121528				0.02195	0.00241631	0.00639812	0.0101289
0.0219625	0.11046	0.114957	0.12151				0.0219625	0.00242764	0.00641798	0.0101706
0.021975	0.110414	0.114957	0.121503				0.021975	0.00245287	0.0064328	0.0102324
0.0219875	0.110334	0.114946	0.121514				0.0219875	0.00249618	0.00643559	0.0102669
0.022	0.110327	0.114939	0.121536				0.022	0.00246011	0.00642909	0.0102603
0.0220125	0.110323	0.114974	0.121478				0.0220125	0.00243366	0.00645344	0.0102132
0.022025	0.110334	0.115024	0.121378				0.022025	0.0024227	0.00649001	0.0102069
0.0220375	0.11039	0.11507	0.121256				0.0220375	0.00244912	0.00650918	0.0102147
0.02205	0.110418	0.115052	0.121231				0.02205	0.00244708	0.00651965	0.0101959
0.0220625	0.110418	0.115049	0.121256				0.0220625	0.00244312	0.00648623	0.0101673
0.022075	0.110355	0.115003	0.121259				0.022075	0.0024891	0.00647124	0.010132
0.0220875	0.110404	0.114989	0.121284				0.0220875	0.00252156	0.00644529	0.0101217
0.0221	0.1104	0.114985	0.121341				0.0221	0.00249294	0.00645317	0.0101666
0.0221125	0.110453	0.114978	0.12141				0.0221125	0.00247052	0.00647417	0.0101938
0.022125	0.110474	0.114879	0.12146				0.022125	0.00247592	0.00644656	0.0101582
0.0221375	0.110435	0.114854	0.121467				0.0221375	0.00244154	0.00641303	0.010092
0.02215	0.110421	0.114836	0.121489				0.02215	0.00238758	0.0064069	0.0100575
0.0221625	0.110379	0.114819	0.12151				0.0221625	0.00246307	0.00643632	0.0100791
0.022175	0.110355	0.114776	0.121521				0.022175	0.00254419	0.00647101	0.0100547
0.0221875	0.110432	0.114798	0.121428				0.0221875	0.00251347	0.00648934	0.010074
0.0222	0.110453	0.114868	0.121413				0.0222	0.00247464	0.00652419	0.0101196
0.0222125	0.110418	0.114865	0.121399				0.0222125	0.00245537	0.00655409	0.0101265
0.022225	0.11031	0.11484	0.121392				0.022225	0.00242516	0.00662808	0.0100809
0.0222375	0.110247	0.114879	0.121399				0.0222375	0.00239615	0.00668168	0.0100754
0.02225	0.110254	0.114858	0.121442				0.02225	0.00236526	0.00666388	0.0101331
0.0222625	0.110257	0.114914	0.121432				0.0222625	0.00233662	0.00657392	0.0101821
0.022275	0.11025	0.114911	0.121432				0.022275	0.00234372	0.00654649	0.010184
0.0222875	0.110299	0.114879	0.121442				0.0222875	0.00239345	0.006569	0.0101773
0.0223	0.110309	0.114851	0.121435				0.0223	0.00239754	0.00657424	0.0101796
0.0223125	0.110425	0.114812	0.121395				0.0223125	0.00244713	0.00653504	0.0101631
0.022325	0.110463	0.114805	0.121428				0.022325	0.00247569	0.00652538	0.0101449
0.0223375	0.110418	0.114805	0.12141				0.0223375	0.00245402	0.0065235	0.0101372
0.02235	0.110404	0.114791	0.121399				0.02235	0.00245976	0.00650067	0.0101411
0.0223625	0.110383	0.114674	0.121399				0.0223625	0.00252425	0.00649411	0.010166
0.022375	0.110313	0.114674	0.121313				0.022375	0.00258983	0.0064571	0.0101782
0.0223875	0.110334	0.114741	0.121277				0.0223875	0.00262052	0.00640557	0.0101856
0.0224	0.110362	0.114776	0.121334				0.0224	0.00260224	0.00640375	0.0102153
0.0224125	0.110317	0.114847	0.121449				0.0224125	0.00260394	0.00645793	0.0102318
0.022425	0.110327	0.114918	0.12151				0.022425	0.00260812	0.0064835	0.010247
0.0224375	0.110337	0.114865	0.121421				0.0224375	0.00261017	0.00646717	0.0102776
0.02245	0.110316	0.114872	0.12137				0.02245	0.00258567	0.00646196	0.0102646
0.0224625	0.110309	0.114865	0.121345				0.0224625	0.00252924	0.00646605	0.0102422
0.022475	0.11033	0.114883	0.121338				0.022475	0.00247226	0.0064579	0.0102364
0.0224875	0.110285	0.114851	0.121288				0.0224875	0.00243124	0.00644551	0.0102335
0.0225	0.110194	0.114748	0.12127				0.0225	0.00243835	0.00642941	0.0102375
0.0225125	0.110198	0.114671	0.121248				0.0225125	0.00246984	0.00642836	0.0102563
0.022525	0.110233	0.114681	0.12128				0.022525	0.00248983	0.00641691	0.0102885
0.0225375	0.11024	0.114667	0.12128				0.0225375	0.00250303	0.00644129	0.0102703
0.02255	0.110187	0.114667	0.121277				0.02255	0.00252749	0.00649781	0.0102809
0.0225625	0.110232	0.114667	0.121298				0.0225625	0.00256208	0.0065423	0.0103321
0.022575	0.110257	0.114649	0.121331				0.022575	0.00259096	0.00652771	0.0103555
0.0225875	0.110208	0.114656	0.121324				0.0225875	0.00261934	0.00651905	0.0103581
0.0226	0.110211	0.114639	0.121331				0.0226	0.00257949	0.00654103	0.0103587
0.0226125	0.110257	0.114663	0.121327				0.0226125	0.00257699	0.00654095	0.0103235
0.022625	0.110327	0.114692	0.121302				0.022625	0.0026005	0.00654572	0.0102663
0.0226375	0.110355	0.114699	0.121299				0.0226375	0.00261149	0.00656124	0.0102381
0.02265	0.110302	0.11472	0.121266				0.02265	0.00259107	0.00655277	0.0102894
0.0226625	0.110288	0.11478	0.121252				0.0226625	0.00256711	0.00652836	0.0103197
0.022675	0.110257	0.114787	0.12127				0.022675	0.0025645	0.00651303	0.0103507
0.0226875	0.110355	0.114823	0.121245				0.0226875	0.0025302	0.00648083	0.010359
0.0227	0.110362	0.114897	0.121277				0.0227	0.00251588	0.00649072	0.0103399
0.0227125	0.11032	0.114925	0.121331				0.0227125	0.00253337	0.00653012	0.0103663
0.022725	0.110271	0.114918	0.121338				0.022725	0.00254406	0.00656732	0.0103818
0.0227375	0.110236	0.1149	0.121291				0.0227375	0.00250906	0.00659378	0.010389
0.02275	0.110219	0.114911	0.121284				0.02275	0.00250752	0.00661664	0.0104015
0.0227625	0.11018	0.114879	0.121281				0.0227625	0.00248785	0.00660751	0.010438
0.022775	0.110131	0.114858	0.121274				0.022775	0.0025008	0.00659929	0.0104768
0.0227875	0.110134	0.114833	0.121342				0.0227875	0.00252946	0.00656916	0.0104991
0.0228	0.110127	0.114868	0.12127				0.0228	0.00250164	0.00657703	0.0104983
0.0228125	0.110208	0.114843	0.121327				0.0228125	0.00245776	0.00659046	0.0105081
0.022825	0.110278	0.114826	0.121248				0.022825	0.00246485	0.00658731	0.0104815
0.0228375	0.110246	0.114808	0.121213				0.0228375	0.0024598	0.00656371	0.010473
0.02285	0.110261	0.114762	0.121187				0.02285	0.002504	0.00654725	0.0104943
0.0228625	0.110222	0.114709	0.121202				0.0228625	0.00257075	0.00656581	0.0105062
0.022875	0.110229	0.114667	0.121259				0.022875	0.00254792	0.00659177	0.0105053
0.0228875	0.110219	0.114731	0.121263				0.0228875	0.00254183	0.00660723	0.0104857
0.0229	0.110239	0.114808	0.121266				0.0229	0.00255145	0.00662173	0.0104904
0.0229125	0.110215	0.114854	0.121295				0.0229125	0.00257	0.00664085	0.010532
0.022925	0.110239	0.114893	0.121281				0.022925	0.00255353	0.00670708	0.0105199
0.0229375	0.110267	0.114833	0.121385				0.0229375	0.00251548	0.00677602	0.010447
0.02295	0.110281	0.11484	0.121378				0.02295	0.00245776	0.00678706	0.0103591
0.0229625	0.11039	0.1149	0.121273				0.0229625	0.00246074	0.00669947	0.0103832
0.022975	0.110372	0.114875	0.121273				0.022975	0.0024915	0.0066114	0.010412
0.0229875	0.110345	0.11489	0.121327				0.0229875	0.00248986	0.00650778	0.0104288
0.023	0.110285	0.115017	0.121392				0.023	0.00249232	0.00646198	0.0104235
0.0230125	0.11033	0.114936	0.121353				0.0230125	0.00253889	0.00651741	0.0104503
0.023025	0.110295	0.114829	0.121317				0.023025	0.00255113	0.00653968	0.0104732
0.0230375	0.110334	0.114808	0.12131				0.0230375	0.00255621	0.00656582	0.0104573
0.02305	0.110264	0.114805	0.121299				0.02305	0.00252498	0.00660852	0.0104183
0.0230625	0.110292	0.114812	0.121313				0.0230625	0.00253382	0.00666571	0.0103987
0.023075	0.110348	0.114791	0.121392				0.023075	0.0025495	0.00669451	0.010374
0.0230875	0.110393	0.114787	0.121453				0.0230875	0.00255156	0.00668804	0.0103487
0.0231	0.110334	0.114766	0.121406				0.0231	0.0025425	0.00669121	0.0103089
0.0231125	0.110257	0.114749	0.121363				0.0231125	0.00254416	0.00670555	0.0103454
0.023125	0.110142	0.114738	0.121263				0.023125	0.00253486	0.00669846	0.0103875
0.0231375	0.110086	0.114777	0.121277				0.0231375	0.00248679	0.00669114	0.010412
0.02315	0.110152	0.114823	0.12132				0.02315	0.00241847	0.00664519	0.0104273
0.0231625	0.110166	0.114815	0.121334				0.0231625	0.00240878	0.00658663	0.0104444
0.023175	0.11011	0.114858	0.121399				0.023175	0.00243719	0.00661498	0.0104708
0.0231875	0.110159	0.114865	0.121306				0.0231875	0.00248335	0.00661123	0.0104972
0.0232	0.110201	0.114897	0.121245				0.0232	0.00253693	0.00664282	0.010469
0.0232125	0.11026	0.114936	0.121187				0.0232125	0.00252401	0.00665031	0.0104072
0.023225	0.110215	0.114897	0.121259				0.023225	0.00248704	0.00663975	0.0103957
0.0232375	0.110163	0.114822	0.121284				0.0232375	0.00246691	0.00658879	0.0104317
0.02325	0.110222	0.114741	0.121262				0.02325	0.00244146	0.0065834	0.01048
0.0232625	0.110285	0.114738	0.121184				0.0232625	0.00246452	0.00664867	0.0104888
0.023275	0.110274	0.11472	0.121155				0.023275	0.00248348	0.0066764	0.0104266
0.0232875	0.11025	0.114748	0.121144				0.0232875	0.00245826	0.00664807	0.0103346
0.0233	0.110166	0.114642	0.121148				0.0233	0.00245321	0.00661862	0.0102652
0.0233125	0.110141	0.114667	0.121169				0.0233125	0.00248247	0.00666415	0.0102592
0.023325	0.110159	0.114674	0.121212				0.023325	0.00250826	0.00671759	0.0103042
0.0233375	0.110194	0.114699	0.12123				0.0233375	0.00255518	0.00672914	0.0103498
0.02335	0.110176	0.114688	0.121241				0.02335	0.00256166	0.00674015	0.0103701
0.0233625	0.110295	0.114642	0.121169				0.0233625	0.00250051	0.00678689	0.0104199
0.023375	0.110281	0.114632	0.121159				0.023375	0.00244922	0.00679862	0.0104179
0.0233875	0.110368	0.11466	0.121177				0.0233875	0.00242659	0.00677105	0.0104409
0.0234	0.1104	0.114681	0.121173				0.0234	0.00243243	0.00673676	0.0104951
0.0234125	0.110368	0.114741	0.121209				0.0234125	0.00242808	0.00670962	0.0105004
0.023425	0.110281	0.114861	0.121263				0.023425	0.00241713	0.00672583	0.0104884
0.0234375	0.110271	0.114907	0.121266				0.0234375	0.00242447	0.00673554	0.0104242
0.02345	0.110211	0.114875	0.121252				0.02345	0.0024269	0.00674326	0.0104071
0.0234625	0.110183	0.114893	0.121198				0.0234625	0.0024198	0.00673214	0.0104055
0.023475	0.110225	0.11484	0.121227				0.023475	0.00242414	0.00668804	0.0103618
0.0234875	0.110236	0.114784	0.121202				0.0234875	0.00242076	0.0066746	0.010325
0.0235	0.110225	0.114709	0.121187				0.0235	0.00243065	0.00668071	0.0103259
0.0235125	0.110288	0.11472	0.121194				0.0235125	0.00250323	0.00673722	0.0103124
0.023525	0.110278	0.114762	0.121205				0.023525	0.0025332	0.00673717	0.0103342
0.0235375	0.110316	0.114745	0.121169				0.0235375	0.00250511	0.00668576	0.0103891
0.02355	0.110264	0.114716	0.121162				0.02355	0.00247757	0.00663636	0.0104288
0.0235625	0.110219	0.114663	0.121141				0.0235625	0.0023982	0.00660968	0.0104596
0.023575	0.110253	0.114727	0.121162				0.023575	0.00239467	0.00665449	0.0104193
0.0235875	0.110173	0.114755	0.121151				0.0235875	0.00245113	0.00672333	0.010407
0.0236	0.110121	0.114773	0.121166				0.0236	0.00248894	0.00673418	0.0103909
0.0236125	0.110089	0.114727	0.121194				0.0236125	0.00253389	0.00669899	0.0104024
0.023625	0.110089	0.114734	0.121162				0.023625	0.00258849	0.00667692	0.0104212
0.0236375	0.110131	0.114773	0.121162				0.0236375	0.00257136	0.00665265	0.0104047
0.02365	0.11017	0.114755	0.121194				0.02365	0.00254971	0.00665739	0.0103835
0.0236625	0.110208	0.114713	0.121169				0.0236625	0.00247865	0.00669708	0.0103906
0.023675	0.110166	0.114699	0.121191				0.023675	0.00244144	0.00667717	0.0104205
0.0236875	0.110162	0.114727	0.121306				0.0236875	0.00252448	0.0066707	0.0104454
0.0237	0.110138	0.114744	0.121345				0.0237	0.00256032	0.00665768	0.0104993
0.0237125	0.110208	0.114868	0.121295				0.0237125	0.0025302	0.00665508	0.0105128
0.023725	0.110264	0.11485	0.121313				0.023725	0.00250643	0.00658861	0.0104566
0.0237375	0.110236	0.114882	0.121202				0.0237375	0.00254694	0.00653814	0.0103795
0.02375	0.11026	0.11484	0.121162				0.02375	0.00260299	0.00654414	0.0103634
0.0237625	0.110281	0.114776	0.121209				0.0237625	0.00258106	0.00658199	0.01034
0.023775	0.110256	0.11466	0.121216				0.023775	0.00251014	0.00661299	0.0103399
0.0237875	0.110159	0.114656	0.121184				0.0237875	0.00250118	0.00658664	0.010405
0.0238	0.110148	0.114716	0.121148				0.0238	0.00253296	0.00655632	0.0104818
0.0238125	0.110131	0.114762	0.121105				0.0238125	0.00255107	0.00650617	0.0105434
0.023825	0.110085	0.114833	0.121162				0.023825	0.00258073	0.00649795	0.0105593
0.0238375	0.110071	0.114819	0.121184				0.0238375	0.0025649	0.00655348	0.0105618
0.02385	0.110057	0.114752	0.121216				0.02385	0.0025261	0.00658517	0.0105785
0.0238625	0.110033	0.114752	0.121169				0.0238625	0.00251022	0.00657743	0.0106281
0.023875	0.109991	0.114805	0.121198				0.023875	0.00247061	0.00658308	0.0106095
0.0238875	0.109987	0.114843	0.121223				0.0238875	0.00241188	0.00656243	0.0105932
0.0239	0.109987	0.1149	0.121184				0.0239	0.00241169	0.00655105	0.0105648
0.0239125	0.110019	0.114889	0.121184				0.0239125	0.0024644	0.00653665	0.0104987
0.023925	0.110054	0.114904	0.121148				0.023925	0.00246659	0.00656531	0.0104708
0.0239375	0.109998	0.114872	0.12113				0.0239375	0.0024175	0.00660957	0.0104786
0.02395	0.110008	0.114709	0.121105				0.02395	0.00245197	0.00659551	0.0105359
0.0239625	0.110068	0.114632	0.121022				0.0239625	0.00246027	0.00658857	0.010568
0.023975	0.110131	0.114614	0.121008				0.023975	0.00245064	0.00664493	0.0105552
0.0239875	0.110078	0.114607	0.121008				0.0239875	0.00244033	0.00672714	0.0105261
0.024	0.110044	0.114593	0.121123				0.024	0.00245629	0.00667427	0.0104891
0.0240125	0.11004	0.114596	0.121169				0.0240125	0.00246141	0.0065894	0.0105031
0.024025	0.11012	0.114568	0.121191				0.024025	0.00248024	0.00658395	0.0105493
0.0240375	0.110197	0.114568	0.121108				0.0240375	0.00245562	0.00657779	0.0105782
0.02405	0.110201	0.114561	0.121069				0.02405	0.00242555	0.00658164	0.0105536
0.0240625	0.110096	0.114625	0.121083				0.0240625	0.0024242	0.00657605	0.0105538
0.024075	0.110075	0.114603	0.121044				0.024075	0.00241855	0.00657198	0.0105079
0.0240875	0.110096	0.114568	0.121008				0.0240875	0.00240244	0.00658421	0.0104904
0.0241	0.110015	0.114494	0.120997				0.0241	0.00237502	0.00660224	0.0105191
0.0241125	0.109977	0.114416	0.121047				0.0241125	0.00234297	0.00664769	0.0104805
0.024125	0.109998	0.114458	0.121076				0.024125	0.00233485	0.00670819	0.010402
0.0241375	0.109981	0.114437	0.12108				0.0241375	0.00230304	0.0067034	0.0103825
0.02415	0.109977	0.114374	0.121015				0.02415	0.00229632	0.00665554	0.0103913
0.0241625	0.110061	0.114384	0.120972				0.0241625	0.00232849	0.00660716	0.0104112
0.024175	0.110071	0.114331	0.120983				0.024175	0.00229941	0.00660379	0.0104089
0.0241875	0.110079	0.114388	0.121026				0.0241875	0.00225904	0.00663436	0.0104071
0.0242	0.110135	0.11455	0.121022				0.0242	0.00226235	0.00666034	0.0103926
0.0242125	0.11012	0.114603	0.121058				0.0242125	0.00230106	0.00671186	0.0103577
0.024225	0.110085	0.114614	0.121004				0.024225	0.00237693	0.00672915	0.010362
0.0242375	0.110138	0.114543	0.12094				0.0242375	0.00241202	0.00669215	0.0103489
0.02425	0.110141	0.114501	0.121005				0.02425	0.00244542	0.00660782	0.0103442
0.0242625	0.110145	0.114497	0.121015				0.0242625	0.00245389	0.00656634	0.0103614
0.024275	0.110082	0.114525	0.120936				0.024275	0.00245472	0.00655406	0.0103919
0.0242875	0.110124	0.11461	0.12098				0.0242875	0.00242861	0.0065443	0.0104215
0.0243	0.110141	0.114667	0.121033				0.0243	0.00242974	0.00657332	0.0104455
0.0243125	0.11005	0.11473	0.120987				0.0243125	0.00244803	0.00661478	0.0104828
0.024325	0.11004	0.114653	0.120915				0.024325	0.00247674	0.00663606	0.0104754
0.0243375	0.11005	0.114586	0.120883				0.0243375	0.00244375	0.00660777	0.010492
0.02435	0.110092	0.114547	0.120962				0.02435	0.00243509	0.00659439	0.0105228
0.0243625	0.110068	0.114504	0.12094				0.0243625	0.00246841	0.00663905	0.0105146
0.024375	0.109994	0.114529	0.120929				0.024375	0.00251176	0.00667277	0.0105382
0.0243875	0.110001	0.114624	0.120933				0.0243875	0.00251873	0.00666792	0.0105546
0.0244	0.110047	0.114649	0.1209				0.0244	0.00255836	0.00661848	0.0105684
0.0244125	0.110051	0.114653	0.120854				0.0244125	0.00258654	0.0066494	0.0105381
0.024425	0.110106	0.114593	0.120886				0.024425	0.00263869	0.00674679	0.0104704
0.0244375	0.110092	0.114572	0.120958				0.0244375	0.0026587	0.00678532	0.0103939
0.02445	0.110131	0.114526	0.120987				0.02445	0.00260078	0.00674966	0.0103661
0.0244625	0.110152	0.11448	0.121083				0.0244625	0.00257011	0.00671615	0.0103576
0.024475	0.110138	0.114508	0.121105				0.024475	0.00258096	0.0066698	0.0103399
0.0244875	0.110106	0.114575	0.121148				0.0244875	0.00258724	0.00668576	0.0103191
0.0245	0.110124	0.114632	0.121141				0.0245	0.00258822	0.00669768	0.0103259
0.0245125	0.110159	0.114635	0.121098				0.0245125	0.00253652	0.0067306	0.0103729
0.024525	0.110246	0.114653	0.120983				0.024525	0.00254169	0.00672475	0.0104203
0.0245375	0.110218	0.114557	0.120962				0.0245375	0.00250435	0.00667356	0.0104643
0.02455	0.110288	0.114466	0.12094				0.02455	0.00245804	0.00667192	0.0105127
0.0245625	0.110344	0.11443	0.12098				0.0245625	0.00246367	0.00671334	0.0104863
0.024575	0.110397	0.114483	0.12108				0.024575	0.00251316	0.00672007	0.0105042
0.0245875	0.110372	0.114579	0.121112				0.0245875	0.00255917	0.00666863	0.0105172
0.0246	0.110334	0.1146	0.121137				0.0246	0.00257076	0.00664197	0.0104967
0.0246125	0.110278	0.114593	0.121177				0.0246125	0.00261082	0.00662263	0.0104582
0.024625	0.11024	0.114607	0.121184				0.024625	0.00262696	0.00659115	0.0104163
0.0246375	0.110208	0.114603	0.121137				0.0246375	0.00264703	0.00663662	0.010451
0.02465	0.110212	0.114635	0.121062				0.02465	0.00266898	0.00671189	0.0105079
0.0246625	0.110198	0.114519	0.120947				0.0246625	0.00264925	0.00672829	0.0104852
0.024675	0.110117	0.114494	0.120915				0.024675	0.00266237	0.00677453	0.0104474
0.0246875	0.11017	0.114476	0.120926				0.0246875	0.00266716	0.00679602	0.0104548
0.0247	0.110257	0.114462	0.120955				0.0247	0.00264724	0.00681969	0.010473
0.0247125	0.110233	0.114511	0.120976				0.0247125	0.00259647	0.00685699	0.0104649
0.024725	0.110229	0.114575	0.120969				0.024725	0.00258444	0.00685918	0.0104943
0.0247375	0.110261	0.114589	0.120987				0.0247375	0.00259305	0.00679228	0.0105632
0.02475	0.110271	0.114635	0.120929				0.02475	0.00258931	0.00670669	0.0106128
0.0247625	0.110229	0.114564	0.12089				0.0247625	0.00259139	0.00667754	0.0106118
0.024775	0.110219	0.114526	0.120904				0.024775	0.00260525	0.00666551	0.0106097
0.0247875	0.110191	0.114455	0.120976				0.0247875	0.00259621	0.00662265	0.0105977
0.0248	0.11011	0.114441	0.121023				0.0248	0.00255925	0.0065782	0.0105581
0.0248125	0.1101	0.114409	0.120965				0.0248125	0.00254414	0.00657984	0.0105303
0.024825	0.110075	0.114469	0.120937				0.024825	0.0025856	0.00655414	0.0105435
0.0248375	0.110187	0.114593	0.120915				0.0248375	0.00260788	0.00656044	0.0106039
0.02485	0.110148	0.114709	0.120933				0.02485	0.00257671	0.00656773	0.0106313
0.0248625	0.110057	0.114713	0.120915				0.0248625	0.00253734	0.00658263	0.0106407
0.024875	0.110001	0.11467	0.120972				0.024875	0.00256406	0.00661588	0.0106448
0.0248875	0.110033	0.11467	0.120969				0.0248875	0.0026045	0.00663866	0.0106525
0.0249	0.110117	0.11455	0.121001				0.0249	0.00257004	0.00661048	0.010694
0.0249125	0.110117	0.114557	0.120937				0.0249125	0.00256326	0.00659812	0.010693
0.024925	0.110127	0.114593	0.120904				0.024925	0.00258374	0.00660953	0.0106853
0.0249375	0.110114	0.114642	0.120944				0.0249375	0.00253496	0.00665775	0.0106316
0.02495	0.110215	0.114681	0.12094				0.02495	0.00252792	0.00665992	0.0105488
0.0249625	0.110204	0.114646	0.120983				0.0249625	0.00249955	0.00666337	0.0105314
[truncated: 8,003 more rows]

## Sheet: TSA Resume
TSA absolute temperature
Each measurement is the average of two distinct replicate
				Control	S-geranylgeranyl-L-cysteine	S-farnesyl-L-cysteine	N-Acetyl-S-farnesyl-L-Cysteine	S-farnesyl-L-cysteine Methyl Ester	S-geranyl-L-cysteine	S-allyl-L-cysteine	S-farnesyl-thiosalycilic acid
			PCYOX1	67.4 °C	74 °C	72.5 °C	71.8 °C	68.1 °C	68.7 °C	67.9 °C	69.6 °C
				Control	S-farnesyl-L-cysteine	Farnesyl-N-Tranylcypromine	Farnesyl-S-Propargyl	Farnesyl-S-Fluorene
			PCYOX1	67.4°C	72.5 °C	72.1 °C	68.7 °C	68.3 °C
			Y433A	65.3 °C	67.5 °C	73 °C
			Y221A	67.9 °C	68 °C	67.2 °C
			V234W	58 °C	64.2 °C	69.8 °C
				Control	S-geranylgeranyl-L-cysteine	S-farnesyl-L-cysteine	S-geranyl-L-cysteine
			PCYOX1-Like	66.3 °C	77.7 °C	72.4 °C	67.0°C

[truncated: 4 more sheets: TSA PCYOX1-Substrates, TSA PCYOX1 Mutants, TSA PCYOX1 Inhibitors, TSA PCYOX1-like Substrates]
